# Supplementary material for: Do Spiders Ride on the Fear of Scorpions? A Cross-Cultural Eye Tracking Study
Source: Animals (Basel). 2022 Dec 8;12(24):3466. doi: 10.3390/ani12243466 (PMC9774548; doi:10.3390/ani12243466)
Supplement: Supplementary file 1 [file animals-12-03466-s001.zip]

Archive with 3 entries (3 files):
- Supplement Table S1_Invertebrates.xlsx
- Supplement Table S2_Data.xlsx
- Supplement Table S3_Additional results.xlsx
