# Supplementary material for: Do Spiders Ride on the Fear of Scorpions? A Cross-Cultural Eye Tracking Study
Source: Animals (Basel). 2022 Dec 8;12(24):3466. doi: 10.3390/ani12243466 (PMC9774548; doi:10.3390/ani12243466)
Supplement: Supplementary file 1 [file animals-12-03466-s001.zip › Supplement Table S1_Invertebrates.xlsx]

## Sheet: Table S1
		Do spiders ride on the fear of scorpions? A cross-cultural eye tracking study
		Veronika Rudolfová 1#, Iveta Štolhoferová 1#, Hassan Sh Abdirahman Elmi 2,1#, Silvie Rádlová 1, Kateřina Rexová 1, Daniel Alex Berti 1, David Král 1, David Sommer 1, Eva Landová 1, Petra Frýdlová 1*, Daniel Frynta 1
		1 Department of Zoology, Faculty of Science, Charles University, Viničná 7, 128 43 Prague 2, Czech Republic; 2 Amoud University, Borama, Somaliland
		Animals
		Corresponding author: petra.frydlova@natur.cuni.cz
	Table S1: Animal species used as experimental stimuli, each experimental image was composed of two photos of two different species. Image - the experimental image; Species, Described, Common Name, Clade - a zoological characterization of the species stimuli; Author of the Photo, Photo Source, Licence, Address, Downloaded on - a characterization of used species' photo.
	Image	Species	Described	Common Name	Clade	Author of the Photo	Photo Source	Licence	Address	Downloaded on
	01.jpg	Melanoplus scudderi	(Uhler, 1864)	Scudder's Short-wing Grasshopper	Grasshopper	Judy Gallagher	Flickr	Attribution 2.0 Generic (CC BY 2.0)	https://www.flickr.com/photos/52450054@N04/49274324141/in/album-72157626638399993/	2020-08-26
	01.jpg	Aphonopelma eutylenum	Chamberlin, 1940	California Ebony Tarantula	Spider	Marshal Hedin	Flickr	Attribution-ShareAlike 2.0 Generic (CC BY-SA 2.0)	https://www.flickr.com/photos/23660854@N07/3547396027/in/album-72157622568514477/	2020-08-26
	02.jpg	Trimerotropis pallidipennis	(Burmeister, 1838)	Pallid-winged Grasshopper	Grasshopper	Judy Gallagher	Flickr	Attribution 2.0 Generic (CC BY 2.0)	https://www.flickr.com/photos/52450054@N04/7305793506/in/album-72157626638399993/	2020-08-26
	02.jpg	Aphonopelma seemanni	(F. O. Pickard-Cambridge, 1897)	Costa Rican Zebra Tarantula	Spider	Daniel Frynta	Our own photo	All rights reserved	-	-
	03.jpg	Locusta migratoria	(Linnaeus, 1758)	Migratory Locust	Grasshopper	Daniel Frynta	Our own photo	All rights reserved	-	-
	03.jpg	Lycosa leuckarti	(Thorell, 1870)	Australian Wolf Spider	Spider	Bidgee	Wikimedia Commons	Creative Commons Attribution-Share Alike 3.0 Unported license	https://commons.wikimedia.org/wiki/File:Lycosa_leuckarti_02.jpg	2020-08-26
	04.jpg	Schistocerca americana	Drury, 1770	American Grasshopper	Grasshopper	Christina Butler	Flickr	Attribution 2.0 Generic (CC BY 2.0)	https://www.flickr.com/photos/144198875@N02/50051485983/	2020-08-26
	04.jpg	Steatoda nobilis	(Thorell, 1875)	Noble False Widow Spider	Spider	Martin Cooper	Flickr	Attribution 2.0 Generic (CC BY 2.0)	https://www.flickr.com/photos/m-a-r-t-i-n/18476684753/in/album-72157636999114185/	2020-08-26
	05.jpg	Melanoplus femurrubrum	(De Geer, 1773)	Red-legged Grasshopper	Grasshopper	Judy Gallagher	Flickr	Attribution 2.0 Generic (CC BY 2.0)	https://www.flickr.com/photos/52450054@N04/29817426803/in/album-72157626638399993/	2020-08-26
	05.jpg	Haplocosmia himalayana	(Pocock, 1899)	Himalayan Earth Tiger	Spider	Daniel Frynta	Our own photo	All rights reserved	-	-
	06.jpg	Pardalophora phoenicoptera	(Burmeister, 1838)	Orange-winged Grasshopper	Grasshopper	Judy Gallagher	Flickr	Attribution 2.0 Generic (CC BY 2.0)	https://www.flickr.com/photos/52450054@N04/50070079673/in/album-72157626638399993/	2020-08-26
	06.jpg	Chromatopelma cyaneopubescens	(Strand, 1907)	Greenbottle Blue Tarantula	Spider	Daniel Frynta	Our own photo	All rights reserved	-	-
	07.jpg	Isometrus maculatus	(De Geer, 1778)	Lesser Brown Scorpion	Scorpion	Ythier E	Wikimedia Commons	CC BY 4.0	https://commons.wikimedia.org/wiki/File:Isometrus_maculatus_(10.3897-zookeys.764.25108)_Figure_8.jpg	2020-08-26
	07.jpg	Latrodectus geometricus	C. L. Koch, 1841	Brown Widow Spider	Spider	jameswbeck	iNaturalist	CC-BY-NC	https://www.inaturalist.org/observations/1203800	2020-08-26
	08.jpg	Pandipalpus viatoris	(Pocock, 1890)	Cave Claved Scorpion	Scorpion	Daniel Frynta	Our own photo	All rights reserved	-	-
	08.jpg	Theraphosa blondi	(Latreille, 1804)	Goliath Birdeater	Spider	Snakecollector	Wikimedia Commons	Attribution 2.0 Generic (CC BY 2.0)	https://commons.wikimedia.org/wiki/Theraphosa_blondi#/media/File:Theraphosa_blondi_1.jpg	2020-08-26
	09.jpg	Pandinurus phillipsii	(Pocock, 1896)	-	Scorpion	Daniel Frynta	Our own photo	All rights reserved	-	-
	09.jpg	Aptostichus sp.	Simon, 1891	Trap Door Spider	Spider	Marshal Hedin	Flickr	Attribution-ShareAlike 2.0 Generic (CC BY-SA 2.0)	https://www.flickr.com/photos/23660854@N07/3907864909/in/album-72157622568503785/	2020-08-26
	10.jpg	Ophistacanthus asper	(Peters, 1861)	Tree Creeper	Scorpion	Daniel Frynta	Our own photo	All rights reserved	-	-
	10.jpg	Macrothele sp.	Ausserer, 1871	Funnel-web Spider	Spider	Spider Survey Taiwan	Flickr	Attribution 2.0 Generic (CC BY 2.0)	https://www.flickr.com/photos/spidertw/21017887270/in/photostream/	2020-08-26
	11.jpg	Pandinus imperator	(C. L. Koch, 1841)	Emperor scorpion	Scorpion	Nik Borrow	iNaturalist	CC-BY-NC	https://www.inaturalist.org/observations/50049690	2020-08-26
	11.jpg	Latrodectus sp.	Walckenaer, 1805	Widow Spider	Spider	Thomas Shahan	Flickr	Attribution-NonCommercial 2.0 Generic (CC BY-NC 2.0)	https://www.flickr.com/photos/49580580@N02/26866722472/	2020-08-26
	12.jpg	Hottentotta polysticta	(Pocock, 1896)	-	Scorpion	Tomáš Mazuch	Flickr, personal communication	All rights reserved	https://www.flickr.com/photos/58603885@N04/16377148220/in/photolist-reBpUM-qXcaAu-qhK2eJ	2020-08-26
	12.jpg	Haplopelma lividum	(Smith, 1996)	Cobalt Blue Tarantula	Spider	Daniel Frynta	Our own photo	All rights reserved	-	-
	13.jpg	Dichromorpha viridis	(Scudder, 1863)	Short-winged Green Grasshopper	Grasshopper	Judy Gallagher	Flickr	Attribution 2.0 Generic (CC BY 2.0)	https://www.flickr.com/photos/52450054@N04/29464963722/in/album-72157626638399993/	2020-08-26
	13.jpg	Centruroides vittatus	(Say, 1821)	Striped Bark Scorpion	Scorpion	Clinton & Charles Robertson	Wikimedia Commons	CC BY 2.0	https://commons.wikimedia.org/wiki/File:Striped_Bark_Scorpion_(Centruroides_vittatus)_(306331289).jpg	2020-08-26
	14.jpg	Arphia sulphurea	(Fabricius, 1781)	Sulphur-winged Grasshopper	Grasshopper	Judy Gallagher	Flickr	Attribution 2.0 Generic (CC BY 2.0)	https://www.flickr.com/photos/52450054@N04/47396170142/in/album-72157626638399993/	2020-08-26
	14.jpg	Androctonus australis	(Linnaeus, 1758)	Sahara Scorpion	Scorpion	Daniel Frynta	Our own photo	All rights reserved	-	-
	15.jpg	Melanoplus punctulatus	(Scudder, 1863)	Pine Tree Spur-throat Grasshopper	Grasshopper	Christina Butler	Flickr	Attribution 2.0 Generic (CC BY 2.0)	https://www.flickr.com/photos/144198875@N02/49599886401/in/album-72157713301598331/	2020-08-26
	15.jpg	Scorpio maurus	Linnaeus, 1758	Large-clawed Scorpion	Scorpion	Daniel Frynta	Our own photo	All rights reserved	-	-
	16.jpg	Chortophaga viridifasciata	(De Geer, 1773)	Green-striped Grasshopper	Grasshopper	Judy Gallagher	Flickr	Attribution 2.0 Generic (CC BY 2.0)	https://www.flickr.com/photos/52450054@N04/27604341776/in/album-72157626638399993/	2020-08-26
	16.jpg	Parabuthus schlechteri	Purcell, 1899	Burrowing Thick Tail Scorpion	Scorpion	Daniel Frynta	Our own photo	All rights reserved	-	-
	17.jpg	Schistocerca gregaria	Forsskål, 1775	Desert Locust	Grasshopper	Neiko2002	Pixabay	Pixabay licence	https://pixabay.com/photos/sand-beach-grasshopper-yellow-1961295/	2020-08-26
	17.jpg	Paravaejovis spinigerus	(Wood, 1863)	Stripe-tailed Scorpion	Scorpion	Daniel Frynta	Our own photo	All rights reserved	-	-
	18.jpg	Chortophaga australior	Rehn, J.A.G. & Hebard, 1911	Southern Green-Striped Grasshopper	Grasshopper	Judy Gallagher	Flickr	Attribution 2.0 Generic (CC BY 2.0)	https://www.flickr.com/photos/52450054@N04/27768208749/in/album-72157626638399993/	2020-08-26
	18.jpg	Ophistophthalmus glabifrons	(Peters, 1861)	Shiny Burrow Scorpion	Scorpion	Daniel Frynta	Our own photo	All rights reserved	-	-
