# Supplementary material for: Do Spiders Ride on the Fear of Scorpions? A Cross-Cultural Eye Tracking Study
Source: Animals (Basel). 2022 Dec 8;12(24):3466. doi: 10.3390/ani12243466 (PMC9774548; doi:10.3390/ani12243466)
Supplement: Supplementary file 1 [file animals-12-03466-s001.zip › Supplement Table S2_Data.xlsx]

## Sheet: Legend
	Do spiders ride on the fear of scorpions? A cross-cultural eye tracking study
	Veronika Rudolfová 1#, Iveta Štolhoferová 1#, Hassan Sh Abdirahman Elmi 2,1#, Silvie Rádlová 1, Kateřina Rexová 1, Daniel Alex Berti 1, David Král 1, David Sommer 1, Eva Landová 1, Petra Frýdlová 1*, Daniel Frynta 1
	1 Department of Zoology, Faculty of Science, Charles University, Viničná 7, 128 43 Prague 2, Czech Republic; 2 Amoud University, Borama, Somaliland
	Animals
	Corresponding author: petra.frydlova@natur.cuni.cz
	Table S2. Summary table with legend on the first sheet and analysed data on the second sheet. Data cover explanatory variables (used as fixed or random factors) as well as measured variables from eye track.
	Legend:
	ID…Unique ID for each participant
	Nation…2 levels: Somali and Czech
	Gender…2 levels: F=female, M=male
	Age…Age at the time of the experiment
	Image…Experimental image, 18 levels
	Group…Animals in the Image, 3 levels: Scorpion-Grasshopper, Scorpion-Spider, Spider-Grasshopper
	Weight…2 levels: 1 - the values of all following variables are as they were measured, 2 - the values of all following variables are means of the measurements from the pair of horizontaly flipped images; see Methods for details
	MOut_Nmeasur…Mean number of measurements outside of the screen
	MFirstAnimal-first…Duration of the first fixation on the second animal (as written in Group - either grasshopper or spider depanding on the image)
	MFirstAnimal-second...Duration of the second fixation on the first animal (as written in Group - either scorpion or spider depanding on the image)
	MFirstAnimal-third...Duration of the third fixation on the first animal (as written in Group - either scorpion or spider depanding on the image)
	MFirstAnimal_Duration…Total duration of the gaze on the first animal (as written in Group - either scorpion or spider depanding on the image)
	MFirstAnimal_Nfix…Total number of fixations on the first animal (as written in Group - either scorpion or spider depanding on the image)
	MFirstAnimal_Nmeasur...Total number of measurements on the first animal (as written in Group - either scorpion or spider depanding on the image)
	MCross-first…Duration of the first fixation on the target cross
	MCross-second...Duration of the second fixation on the target cross
	MCross-third...Duration of the third fixation on the target cross
	MCross_Duration…Total duration of the gaze on the target cross
	MCross_Nfix…Total number of fixations on the target cross
	MCross_Nmeasur...Total number of measurements on the target cross
	MSecondAnimal-first…Duration of the first fixation on the second animal (as written in Group - either grasshopper or spider depanding on the image)
	MSecondAnimal-second…Duration of the second fixation on the second animal (as written in Group - either grasshopper or spider depanding on the image)
	MSecondAnimal-third…Duration of the third fixation on the second animal (as written in Group - either grasshopper or spider depanding on the image)
	MSecondAnimal_Duration…Total duration of the gaze on the second animal (as written in Group - either grasshopper or spider depanding on the image)
	MSecondAnimal_Nfix…Total number of fixations on the second animal (as written in Group - either grasshopper or spider depanding on the image)
	MSecondAnimal_Nmeasur…Total number of measurements on the second animal (as written in Group - either grasshopper or spider depanding on the image)
	Difference_Duration…Difference of total duration times (MFirstAnimal_Duration minus MSecondAnimal_Duration)
	Difference_Nfix…Difference of the total number of fixations (MFirstAnimal_Nfix minus MSecondAnimal_Nfix)
	Difference_Nmeasur…Difference of the total number of measurements (MFirstAnimal_Nmeasur minus MSecondAnimal_Nmeasur)

## Sheet: Data
ID	Nation	Gender	Age	Image	Group	Weight	MOut_NMeasur	MFirstAnimal-first	MFirstAnimal-second	MFirstAnimal-third	MFirstAnimal_Duration	MFirstAnimal_NFix	MFirstAnimal_NMeasur	MCross-first	MCross-second	MCross-third	MCross_Duration	MCross_Nfix	MCross_NMeasur	MSecondAnimal-first	MSecondAnimal-second	MSecondAnimal-third	MSecondAnimal_Duration	MSecondAnimal_Nfix	MSecondAnimal_NMeasur	Difference_Duration	Difference_Nfix	Difference_Nmeasur
RC01	Czech	F	20	01.jpg	Spider-Grasshopper	2	0	22.4139	14.8214	14.7323	2189.86	14.5	130.5	14.7865	45.4492	37.1914	776.772	2	43	23.164	15.1169	15.1939	2032.13	9.5	120.5	157.734	5	10
RC01	Czech	F	20	02.jpg	Spider-Grasshopper	2	0	14.2069	15.0152	22.6992	1776.81	9	105	15.6564	60.3435	21.5856	1275.1	2	68.5	15.0924	15.0641	22.2505	1943.07	10.5	112	-166.255	-1.5	-7
RC01	Czech	F	20	03.jpg	Spider-Grasshopper	2	0	23.8162	14.1234	15.0828	2511.57	8.5	149	15.6878	30.1063	21.9687	1257.18	2	70.5	29.5483	14.7521	22.3334	1226.72	8.5	67	1284.85	0	82
RC01	Czech	F	20	04.jpg	Spider-Grasshopper	2	0	15.4243	22.524	14.6588	2597.54	10.5	149	98.5861	21.8948	15.3741	667.804	2	34.5	30.8933	29.5247	28.8465	1714.94	6.5	95.5	882.597	4	53.5
RC01	Czech	F	20	05.jpg	Spider-Grasshopper	2	0	14.8023	15.3192	30.9847	1785.68	9	102	52.2601	15.6343	30.0928	866.545	2	48	15.2636	14.768	30.2656	2331.99	9.5	132.5	-546.313	-0.5	-30.5
RC01	Czech	F	20	06.jpg	Spider-Grasshopper	2	0	22.7772	14.3446	14.6387	1053.33	4	59.5	22.8736	22.563	30.1964	919.586	2	51	15.0427	36.8778	15.2322	3029.87	16	180.5	-1976.55	-12	-121
RC01	Czech	F	20	07.jpg	Scorpion-Spider	2	0	22.7638	14.431	14.331	2508	13	146	14.7981	52.4888	44.5942	870.62	2.5	45.5	31.0222	14.0623	14.6038	1616.1	7.5	96	-891.898	-5.5	-50
RC01	Czech	F	20	08.jpg	Scorpion-Spider	2	0	67.4078	14.5891	24.046	2565.77	11.5	150	105.886	29.4369	14.7834	1019.48	2	54	14.4972	15.0693	31.1525	1454.05	5.5	81.5	-1111.72	-6	-68.5
RC01	Czech	F	20	09.jpg	Scorpion-Spider	2	0	22.692	14.6517	15.2093	936.845	3.5	54.5	22.0135	29.2052	30.0643	1240.55	3	67.5	15.1569	14.7288	15.0987	2809.03	16	166.5	1872.18	12.5	112
RC01	Czech	F	20	10.jpg	Scorpion-Spider	2	0	82.5406	15.4866	14.3057	1541.68	7.5	89.5	23.731	36.3988	15.224	843.846	1.5	47	13.766	22.9808	14.0695	2616.71	12	153.5	1075.04	4.5	64
RC01	Czech	F	20	11.jpg	Scorpion-Spider	2	0	15.7505	15.1511	29.7928	2928.8	15	171	14.4151	14.8449	22.5808	835.991	2.5	49.5	23.0478	14.621	14.7948	1233.58	3.5	73.5	-1695.22	-11.5	-97.5
RC01	Czech	F	20	12.jpg	Scorpion-Spider	2	0	24.0104	13.7549	15.3672	1410.01	5.5	83	14.4495	45.7859	21.9412	649.801	2	37	13.7701	22.7845	15.0478	2939.29	13	174	1529.27	7.5	91
RC01	Czech	F	20	13.jpg	Scorpion-Grasshopper	2	0	15.0935	23.3779	14.2521	1747.48	8.5	101	30.9271	28.8688	30.3952	1109.54	2.5	62.5	14.6341	15.0105	14.8135	2144.87	7.5	122.5	-397.396	1	-21.5
RC01	Czech	F	20	14.jpg	Scorpion-Grasshopper	2	0	14.1881	15.0372	23.0202	3284.33	14.5	195	38.1727	29.4332	29.7488	843.275	2	45.5	14.6656	15.2633	15.6198	877.857	4	51	2406.47	10.5	144
RC01	Czech	F	20	15.jpg	Scorpion-Grasshopper	2	0	15.7254	29.9799	30.6892	1885.82	9.5	110.5	68.2771	14.8327	14.1483	870.811	1.5	50	23.7654	21.8745	14.7304	2212.08	11.5	129	-326.265	-2	-18.5
RC01	Czech	F	20	16.jpg	Scorpion-Grasshopper	2	0	14.4813	23.8197	13.8251	3484.46	15.5	201.5	31.5132	28.9795	14.7333	632.314	2.5	35	22.4463	15.6631	21.8289	885.459	5	49	2599	10.5	152.5
RC01	Czech	F	20	17.jpg	Scorpion-Grasshopper	2	0	14.5232	23.7645	22.0795	1702.72	9.5	95.5	14.6066	23.4411	29.3628	877.184	1	53	14.7562	15.4451	22.8366	2418.82	10	143.5	-716.092	-0.5	-48
RC01	Czech	F	20	18.jpg	Scorpion-Grasshopper	2	0	81.7425	23.0087	14.797	2579.55	11	152.5	22.9886	13.7547	105.792	693.432	1.5	38	23.8718	14.3399	22.0259	1728.82	8.5	95	850.732	2.5	57.5
RC02	Czech	F	19	01.jpg	Spider-Grasshopper	2	8.5	89.9055	30.2495	14.4958	1365.36	7	59	15.3708	22.9492	15.0015	291.839	1	11	20.9158	15.95	29.4444	3082.98	13.5	111	-1717.62	-6.5	-52
RC02	Czech	F	19	02.jpg	Spider-Grasshopper	2	3.5	23.0507	22.1182	22.3554	958.377	5	47	14.4907	15.6798	38.5232	621.65	3	32	37.9096	21.7868	22.2208	3327.58	17	134.5	-2369.2	-12	-87.5
RC02	Czech	F	19	03.jpg	Spider-Grasshopper	2	1	22.7931	15.8594	21.8076	1493.21	6.5	64.5	37.8126	15.4059	37.678	781.941	3	34.5	37.3587	15.1848	23.1367	2698.12	10.5	105	-1204.91	-4	-40.5
RC02	Czech	F	19	04.jpg	Spider-Grasshopper	2	0.5	29.7919	15.4538	29.7231	2250.71	13.5	91	22.472	16.2274	30.4014	450.556	1	16	14.6527	52.6872	15.1374	2278.4	8	89	-27.6914	5.5	2
RC02	Czech	F	19	05.jpg	Spider-Grasshopper	2	0	22.8776	22.5629	29.7949	1919.47	13	76	15.6953	30.9319	22.4096	293.805	1	12	22.816	14.4877	23.739	2793.44	14.5	121	-873.966	-1.5	-45
RC02	Czech	F	19	06.jpg	Spider-Grasshopper	2	19.5	14.4901	39.2211	20.7466	2135.18	14.5	96.5	30.0552	22.2564	15.6011	194.414	0	8	21.8899	15.4791	23.3046	2189.09	12	94	-53.9144	2.5	2.5
RC02	Czech	F	19	07.jpg	Scorpion-Spider	2	0	30.7584	14.227	22.7149	1769.25	12.5	83.5	37.8448	14.3137	6.6274	480.326	2	25.5	30.9042	15.4558	21.902	2763.64	17	129	994.389	4.5	45.5
RC02	Czech	F	19	08.jpg	Scorpion-Spider	2	1.5	29.334	16.0022	45.7172	1980.88	6.5	86.5	23.767	5.7131	7.51975	415.74	1.5	19	22.5968	22.4872	22.7851	2549.58	11.5	103.5	568.705	5	17
RC02	Czech	F	19	09.jpg	Scorpion-Spider	2	6.5	30.617	29.1292	15.0043	1799.2	11	86	15.9551	24.0272	6.24075	428.691	3	22.5	20.7887	30.6532	30.3646	2582.54	15	118.5	783.347	4	32.5
RC02	Czech	F	19	10.jpg	Scorpion-Spider	2	1.5	22.7043	37.8967	15.3523	2261.33	13.5	94	13.1067	30.5806	7.3755	111.871	0.5	6	30.3747	14.2959	22.8718	2561.08	13.5	102	299.751	0	8
RC02	Czech	F	19	11.jpg	Scorpion-Spider	2	11	36.6256	22.118	30.4054	2186.07	12.5	94.5	22.3863	38.2879	22.9108	225.196	1	9	29.6831	31.187	21.2265	2305.84	9.5	93	119.771	-3	-1.5
RC02	Czech	F	19	12.jpg	Scorpion-Spider	2	4	15.1992	29.9196	22.9681	1867.82	7.5	79.5	30.7681	22.1437	22.1906	348.566	1.5	15	118.167	22.8393	21.7415	2684.93	13	110	817.107	5.5	30.5
RC02	Czech	F	19	13.jpg	Scorpion-Grasshopper	2	3.5	15.4214	30.4768	14.4157	2686.27	17.5	130	23.2733	15.3914	21.7072	332.122	1	18	14.2913	22.8579	15.5329	1875.84	12.5	88	810.427	5	42
RC02	Czech	F	19	14.jpg	Scorpion-Grasshopper	2	1	22.1115	16.0923	21.1318	1122.87	4.5	48.5	15.5959	21.9388	7.0639	483.799	0.5	22.5	28.4589	16.6568	28.4125	3324.65	17	144.5	-2201.78	-12.5	-96
RC02	Czech	F	19	15.jpg	Scorpion-Grasshopper	2	0	30.0142	22.417	15.04	2882.55	13	132.5	16.3396	21.8102	13.5164	224.207	1	13	15.1099	22.3257	14.9251	1898.2	5.5	71	984.356	7.5	61.5
RC02	Czech	F	19	16.jpg	Scorpion-Grasshopper	2	4.5	15.2874	22.1701	15.3188	3089.37	16	135.5	30.6474	36.8373	22.2213	224.368	0.5	8.5	14.8844	14.8909	15.1233	1549.23	9	71.5	1540.14	7	64
RC02	Czech	F	19	17.jpg	Scorpion-Grasshopper	2	0	22.7638	67.1817	14.9869	1621.67	8	67	15.1895	13.4508	21.7716	810.048	4	44.5	14.652	24.3811	14.1897	2573.4	9	93	-951.728	-1	-26
RC02	Czech	F	19	18.jpg	Scorpion-Grasshopper	2	1.5	29.4752	30.3449	15.3164	1989.34	9	74.5	22.0089	29.953	30.1427	403.629	1.5	18	97.5039	14.9631	14.3713	2546	12	103	-556.661	-3	-28.5
RC03	Czech	F	21	01.jpg	Spider-Grasshopper	2	0	16.1925	14.0363	14.9021	1660.58	4.5	86.5	23.0599	74.3038	44.3135	2327.84	2	134.5	24.2552	43.8776	15.8001	1057.9	3.5	60.5	602.674	1	26
RC03	Czech	F	21	02.jpg	Spider-Grasshopper	1	0	12.7638	17.4977	15.0883	3170.24	9	182	15.1582	45.9522	12.0691	74.024	1	4	16.8471	15.1354	12.4945	1742.57	8	100	1427.67	1	82
RC03	Czech	F	21	03.jpg	Spider-Grasshopper	1	0	27.3853	17.3731	27.5993	3988.92	9	178	28.8934	31.2229	74.9831	554.937	1	32	15.3012	30.7324	26.0916	472.732	5	28	3516.19	4	150
RC03	Czech	F	21	04.jpg	Spider-Grasshopper	2	0	15.7232	15.9593	13.2989	1358.14	6.5	76	23.4916	13.6975	8.3209	855.291	1	51.5	22.9232	19.862	17.2798	2799.76	9	153	-1441.62	-2.5	-77
RC03	Czech	F	21	05.jpg	Spider-Grasshopper	2	0	136.424	14.036	14.7668	1459.33	6.5	73.5	28.344	107.424	20.3432	1520.49	3	89	25.3442	19.7079	25.2215	2029.48	5.5	111.5	-570.144	1	-38
RC03	Czech	F	21	06.jpg	Spider-Grasshopper	2	0	151.7	15.069	12.5021	1050.11	2.5	58.5	25.5182	36.9953	36.7952	1470.21	2	86	13.7547	14.9274	23.5543	2478.38	4	128.5	-1428.27	-1.5	-70
RC03	Czech	F	21	07.jpg	Scorpion-Spider	2	0	91.3751	12.3269	17.4996	1612.01	6	86	14.3288	31.9972	52.067	967.449	1	55.5	194.181	22.9617	15.8212	2408.76	8.5	126.5	796.756	2.5	40.5
RC03	Czech	F	21	08.jpg	Scorpion-Spider	2	0	17.666	15.2382	21.0576	1102.24	4.5	58	14.7628	30.5725	37.2651	1170.49	1.5	68	30.6473	12.8239	24.2041	2703.37	8.5	111	1601.13	4	53
RC03	Czech	F	21	09.jpg	Scorpion-Spider	2	0	135.973	12.4407	25.1221	1877.47	6.5	91.5	24.5802	28.8507	53.5938	1553.85	1.5	91	21.6314	17.2966	21.6197	1567.62	3.5	66.5	-309.847	-3	-25
RC03	Czech	F	21	10.jpg	Scorpion-Spider	2	2	22.3706	19.4956	40.0176	2322.07	8.5	121	24.2386	11.6973	17.4136	534.756	2	31.5	121.22	15.5648	29.7742	2027.15	7.5	104	-294.918	-1	-17
RC03	Czech	F	21	11.jpg	Scorpion-Spider	2	0	16.5296	15.1283	12.7271	1851.95	7.5	103.5	23.8317	21.0328	24.4244	1200.67	4	64	14.4573	14.3793	23.1851	1950.11	8.5	111	98.1574	1	7.5
RC03	Czech	F	21	12.jpg	Scorpion-Spider	2	0	15.0217	12.5285	47.5447	2236.5	7	114	24.0065	12.3419	17.3351	1416.1	3.5	75	135.112	12.6856	33.5111	1342.37	4.5	71.5	-894.132	-2.5	-42.5
RC03	Czech	F	21	13.jpg	Scorpion-Grasshopper	2	0	16.4012	29.9623	12.4535	1439.09	3	80	13.873	14.6805	16.215	845.473	3	51	120.543	14.2708	16.2218	2717.37	7.5	147	-1278.28	-4.5	-67
RC03	Czech	F	21	14.jpg	Scorpion-Grasshopper	1	0	17.8254	28.4964	16.4981	2288.29	5	135	15.2626	30.0204	60.9068	1492.85	3	88	15.3786	44.8853	44.7926	1213.18	3	60	1075.11	2	75
RC03	Czech	F	21	15.jpg	Scorpion-Grasshopper	2	0	17.4521	21.3441	14.7792	2659.49	12	141.5	15.1846	16.4016	29.4777	616.887	3.5	31	98.1805	11.8684	17.1427	1712.22	6	87.5	947.265	6	54
RC03	Czech	F	21	16.jpg	Scorpion-Grasshopper	2	0	150.705	22.2861	14.1569	2891.23	13	159	21.4423	17.7803	14.6815	666.315	2	35.5	14.6393	16.6615	13.6471	1444.02	6	79.5	1447.22	7	79.5
RC03	Czech	F	21	17.jpg	Scorpion-Grasshopper	2	0	36.9375	16.9308	15.7526	1812.28	6	99	23.0476	59.3482	30.4074	1070.89	2	61.5	15.4014	16.3017	22.2763	2114.97	12	116.5	-302.697	-6	-17.5
RC03	Czech	F	21	18.jpg	Scorpion-Grasshopper	2	0	12.5646	16.7322	15.4673	1525.57	6	84.5	15.1213	22.1248	23.8859	791.132	2	46.5	21.9383	15.8148	13.8826	2681.5	12.5	151	-1155.93	-6.5	-66.5
RC04	Czech	M	21	01.jpg	Spider-Grasshopper	2	0	14.4586	15.0803	15.4366	2048.39	12	121	30.8574	22.0865	15.321	689.816	3	41.5	15.4283	14.3022	15.2549	2264.41	9.5	135	-216.016	2.5	-14
RC04	Czech	M	21	02.jpg	Spider-Grasshopper	2	0	14.4089	22.2417	14.9315	1750.01	10	101	14.7333	23.5301	30	551.937	3	32	14.3966	22.8218	44.9085	2700.94	18.5	157	-950.932	-8.5	-56
RC04	Czech	M	21	03.jpg	Spider-Grasshopper	2	0	15.7276	37.1814	14.7614	2080.6	10	122.5	14.8371	15.5368	14.8255	278.073	1.5	17	14.7656	15.1166	30.1205	2643.6	14	156	-562.994	-4	-33.5
RC04	Czech	M	21	04.jpg	Spider-Grasshopper	2	0	74.9169	14.7824	15.3622	2032.8	12	113	15.2435	29.9165	14.7358	941.524	3.5	55.5	22.8861	21.6753	14.7795	2028.31	12	118.5	4.48965	0	-5.5
RC04	Czech	M	21	05.jpg	Spider-Grasshopper	2	0	15.0669	15.3798	14.7875	1860.4	9.5	101	15.2934	29.8445	14.8254	1003.84	2.5	61	15.1647	30.3213	38.3558	2138.24	11	126.5	-277.842	-1.5	-25.5
RC04	Czech	M	21	06.jpg	Spider-Grasshopper	2	0	15.1946	15.24	14.6	2021.6	9	117	14.6282	22.5197	22.5144	1656.49	6.5	96	23.2606	22.2936	14.5863	1324.02	7.5	79	697.582	1.5	38
RC04	Czech	M	21	07.jpg	Scorpion-Spider	2	0	15.7395	14.1892	22.4076	1593.76	10.5	94	14.7033	37.997	6.8956	765.741	1.5	46	23.3	21.7677	23.304	2643.38	14.5	155.5	1049.62	4	61.5
RC04	Czech	M	21	08.jpg	Scorpion-Spider	2	0	14.5111	24.0773	13.7422	1227.95	8	72	13.5821	14.8767	15.2476	1659.88	7.5	100.5	14.6185	15.2389	22.8531	2106.43	12	120	878.478	4	48
RC04	Czech	M	21	09.jpg	Scorpion-Spider	2	0	14.7646	22.8435	23.0372	1478.1	9	87.5	14.1423	30.6616	14.4682	1944.59	11.5	117	14.6419	31.2384	13.7609	1568.28	10	92	90.1803	1	4.5
RC04	Czech	M	21	10.jpg	Scorpion-Spider	2	0	15.2243	22.8866	22.1796	3228.77	13.5	186	14.9749	15.4238	14.8373	205.489	2	11.5	14.7781	23.6482	22.4328	1568.07	8.5	90.5	-1660.69	-5	-95.5
RC04	Czech	M	21	11.jpg	Scorpion-Spider	2	0	15.175	37.8441	22.515	1166.4	6	58.5	14.1548	14.8175	15.4993	731.98	5.5	43.5	15.5262	21.8092	22.3299	3096.99	25	184.5	1930.6	19	126
RC04	Czech	M	21	12.jpg	Scorpion-Spider	2	0	15.2518	14.7207	23.0599	1443.76	7.5	80	23.1405	8.091	21.6174	655.695	2.5	39	23.02	14.2444	15.5972	2914.08	17	168.5	1470.32	9.5	88.5
RC04	Czech	M	21	13.jpg	Scorpion-Grasshopper	2	0	14.4998	15.1292	23.2179	3265.74	18	194.5	14.4816	15.1217	15.6989	218.331	2	12.5	22.9485	14.2022	15.0109	1510.47	10	89.5	1755.27	8	105
RC04	Czech	M	21	14.jpg	Scorpion-Grasshopper	2	0	13.886	22.3801	14.7842	2631.95	16.5	148.5	14.4418	14.862	15.2135	251.868	2	15.5	21.7534	22.4226	14.5574	2110.49	11.5	118	521.46	5	30.5
RC04	Czech	M	21	15.jpg	Scorpion-Grasshopper	2	0	15.0748	14.2592	23.1676	2723.07	16	162.5	15.0986	38.1186	14.7547	1222.58	6.5	73	14.9682	15.1225	14.8525	1057.57	6	62.5	1665.5	10	100
RC04	Czech	M	21	16.jpg	Scorpion-Grasshopper	2	0	15.0722	29.6297	14.6283	3393.26	14	203.5	15.4889	6.54955	15.2603	926.892	2.5	55	14.1716	14.7765	23.4941	673.913	4	39	2719.34	10	164.5
RC04	Czech	M	21	17.jpg	Scorpion-Grasshopper	2	0	14.8067	22.825	22.0831	3325.8	17.5	194.5	14.7941	22.72	15.2652	135.478	1.5	7.5	14.9638	22.6504	14.724	1541.2	7	92.5	1784.6	10.5	102
RC04	Czech	M	21	18.jpg	Scorpion-Grasshopper	2	0	15.3619	14.3453	23.277	2841.84	19	162.5	14.3099	15.148	29.8502	836.673	5.5	50	15.9843	13.53	15.4145	1315.22	8	79	1526.61	11	83.5
RC05	Czech	M	20	01.jpg	Spider-Grasshopper	2	0	22.3941	14.8572	37.3223	1537.52	3.5	88	23.2436	21.8006	22.8692	1218.94	1.5	73	14.7195	14.235	15.1329	2242.63	7	129.5	-705.114	-3.5	-41.5
RC05	Czech	M	20	02.jpg	Spider-Grasshopper	2	0	22.4728	14.8246	23.4888	1263.8	5	70.5	97.1763	44.3487	14.3074	1743.61	3	96.5	14.408	30.0835	24.0262	1961.38	9	118	-697.579	-4	-47.5
RC05	Czech	M	20	03.jpg	Spider-Grasshopper	2	0	322.179	14.8776	14.691	1773.83	6	94	30.2702	14.6421	15.0172	1282.57	2	76.5	30.5791	14.4368	16.3218	1908.15	7.5	99.5	-134.322	-1.5	-5.5
RC05	Czech	M	20	04.jpg	Spider-Grasshopper	2	1	15.2893	23.189	13.8196	1586.34	4	92	23.1988	13.9478	15.5274	529.233	2.5	31.5	13.738	14.9627	30.2869	2789.61	8	152	-1203.26	-4	-60
RC05	Czech	M	20	05.jpg	Spider-Grasshopper	2	0	15.3038	21.9847	16.3033	2174.89	9	119.5	30.5024	14.3543	15.3704	1281.88	2.5	74	30.2771	30.3789	15.0458	1541.21	4	85.5	633.681	5	34
RC05	Czech	M	20	06.jpg	Spider-Grasshopper	2	0	195.563	21.9768	22.9956	2133.68	9.5	118.5	15.2022	46.5625	20.5607	1488.35	4	89	15.1699	14.7149	15.2113	1391.84	3.5	80.5	741.839	6	38
RC05	Czech	M	20	07.jpg	Scorpion-Spider	2	2.5	23.6132	13.9568	14.7788	1765.71	4.5	101	179.733	38.2312	21.7753	1163.59	2	64.5	23.0389	14.4243	14.3525	1946.09	8.5	114	180.381	4	13
RC05	Czech	M	20	08.jpg	Scorpion-Spider	2	0	15.3194	14.2571	15.4295	1656.67	6.5	95	14.9264	37.2813	30.5374	1342.63	2	79	15.2659	22.5886	14.513	2002.89	7.5	113	346.227	1	18
RC05	Czech	M	20	09.jpg	Scorpion-Spider	2	0	23.2749	14.4501	15.8214	1577.64	5.5	85.5	14.6882	45.7547	21.8538	1166.95	2.5	68	15.3104	53.1132	14.2826	2268.98	8	124	691.342	2.5	38.5
RC05	Czech	M	20	10.jpg	Scorpion-Spider	2	0	14.938	16.2165	21.9566	1237.75	4.5	73	22.4658	37.5907	15.3788	1330.74	1	80	15.2575	15.6996	28.7847	2426.23	11	135	1188.48	6.5	62
RC05	Czech	M	20	11.jpg	Scorpion-Spider	2	0	16.5766	14.1089	14.3794	2339.45	5.5	134.5	23.9376	80.9487	14.9381	1144.25	2	66.5	23.7992	20.7535	45.5741	1525.2	7.5	86	-814.247	2	-48.5
RC05	Czech	M	20	12.jpg	Scorpion-Spider	2	0	23.3907	14.5064	16.4444	1619.53	6	90.5	23.315	22.1962	22.5721	731.211	2.5	44	254.511	16.6641	52.0229	2494.38	9.5	140	874.842	3.5	49.5
RC05	Czech	M	20	13.jpg	Scorpion-Grasshopper	2	0	22.8645	14.6264	53.1102	1987.86	8	117.5	14.7517	22.5211	15.8802	1278.22	2	75.5	59.959	44.8793	37.0136	1735.92	7.5	98.5	251.94	0.5	19
RC05	Czech	M	20	14.jpg	Scorpion-Grasshopper	2	0	29.7422	28.4103	30.1995	1738.73	7	97.5	15.3198	23.184	14.0796	1360.31	1.5	81	21.9086	13.4975	15.2764	1917.9	9	113.5	-179.169	-2	-16
RC05	Czech	M	20	15.jpg	Scorpion-Grasshopper	2	0	14.7264	15.1398	14.2393	1851.79	8	105	112.196	29.7686	38.7091	1245.97	2.5	70.5	15.453	29.268	22.4168	1904.65	9.5	106	-52.8649	-1.5	-1
RC05	Czech	M	20	16.jpg	Scorpion-Grasshopper	2	0	15.3196	14.8138	23.3515	2530.84	7.5	145.5	187.894	22.1884	30.184	1129.59	3	62.5	15.8683	22.2417	14.5846	1405.82	4	81	1125.02	3.5	64.5
RC05	Czech	M	20	17.jpg	Scorpion-Grasshopper	2	0	15.4571	14.8191	22.9152	1841.72	4	109	23.3558	44.735	44.8622	1381.58	1.5	82	23.6256	22.4564	20.6707	1767.8	9	100.5	73.9234	-5	8.5
RC05	Czech	M	20	18.jpg	Scorpion-Grasshopper	2	1	14.8086	30.8109	14.7151	2680.97	11	147	30.5302	44.3172	22.6253	1023.86	1.5	60.5	14.6254	14.8009	15.606	1226.11	6.5	67.5	1454.86	4.5	79.5
RC06	Czech	M	33	01.jpg	Spider-Grasshopper	2	0	31.7217	19.7484	31.9482	2249.63	8.5	110	16.4039	44.3653	31.5496	1384.06	3.5	57	143.545	22.1641	14.6781	1394.64	4.5	62.5	854.997	4	47.5
RC06	Czech	M	33	02.jpg	Spider-Grasshopper	2	0	135.078	21.2662	14.8787	1813.89	4.5	89	149.044	14.3336	31.2301	773.73	2	37.5	24.8822	11.9023	16.2906	2366.17	6.5	113	-552.283	-2	-24
RC06	Czech	M	33	03.jpg	Spider-Grasshopper	2	0	22.4116	15.6033	42.9116	3027.17	7.5	165	14.0437	14.3399	29.9898	821.198	1.5	33.5	81.7342	29.427	16.4073	1157.92	5.5	63.5	1869.24	2	101.5
RC06	Czech	M	33	04.jpg	Spider-Grasshopper	2	0	150.817	14.366	30.6276	2542.24	10.5	104	12.7006	53.6539	15.5329	1135.37	2	54	15.4614	14.7331	23.0321	1372.12	6	73	1170.12	4.5	31
RC06	Czech	M	33	05.jpg	Spider-Grasshopper	2	0	15.9625	14.8459	24.0396	3291.88	8.5	156.5	13.0857	23.1473	21.8718	1359.25	4.5	57	165.273	22.3753	14.9307	410.279	2.5	18	2881.6	6	138.5
RC06	Czech	M	33	06.jpg	Spider-Grasshopper	2	0	14.6358	14.215	15.241	3285.91	9.5	163	13.5424	22.9405	15.5124	1237.84	2	45	15.7156	14.1688	22.8607	485.537	3.5	26	2800.37	6	137
RC06	Czech	M	33	07.jpg	Scorpion-Spider	2	1	16.0814	23.1123	13.3218	974.749	4	44	15.8924	31.6457	59.3702	1395.99	2	78.5	23.7585	29.018	14.7507	2631.64	9.5	120	1656.89	5.5	76
RC06	Czech	M	33	08.jpg	Scorpion-Spider	2	0.5	136.407	25.0404	12.1935	1649.73	5.5	68.5	165.528	15.4095	5.9839	945.988	2.5	32	173.586	15.698	21.7523	2298.26	11	119.5	648.534	5.5	51
RC06	Czech	M	33	09.jpg	Scorpion-Spider	2	0	134.301	23.4893	14.5162	2774.14	11.5	141.5	14.2993	46.4421	36.9958	832.349	2	40	16.4199	22.7136	14.0864	1410.8	6.5	69.5	-1363.34	-5	-72
RC06	Czech	M	33	10.jpg	Scorpion-Spider	2	0	16.3397	22.8755	20.6049	2260.85	8.5	127.5	151.942	30.3929	36.0388	1501.28	1.5	77	29.3322	15.7725	21.4757	1180.42	4.5	66	-1080.42	-4	-61.5
RC06	Czech	M	33	11.jpg	Scorpion-Spider	2	0.5	14.3899	31.7809	19.5489	1524.8	6	89	173.313	15.5198	13.1535	1195.82	2.5	44.5	13.6666	14.9633	16.1798	2237.21	8.5	117.5	712.405	2.5	28.5
RC06	Czech	M	33	12.jpg	Scorpion-Spider	2	0.5	31.4847	13.5763	15.8479	1544.94	6.5	74.5	14.5602	90.6868	29.3124	1458.38	4	63.5	23.0107	12.9652	16.1361	1934.56	10	91.5	389.619	3.5	17
RC06	Czech	M	33	13.jpg	Scorpion-Grasshopper	1	0	31.305	12.0457	32.0337	3972.23	13	151	301.696	12.8257	16.6086	393.17	2	14	15.4214	14.2558	14.8949	779.699	4	29	3192.53	9	122
RC06	Czech	M	33	14.jpg	Scorpion-Grasshopper	2	0	23.9853	21.1513	15.097	3273.49	9	171	6.9323	22.0694	5.5494	802.501	3	26	196.495	15.6592	12.8258	851.388	2	42	2422.1	7	129
RC06	Czech	M	33	15.jpg	Scorpion-Grasshopper	2	5.5	24.6471	14.563	14.012	2802.22	13	121	15.8525	31.6999	20.4772	1136.98	2	54.5	13.0178	25.0213	13.2172	704.763	2.5	34	2097.46	10.5	87
RC06	Czech	M	33	16.jpg	Scorpion-Grasshopper	1	0	16.9189	15.3526	30.3297	3382.81	15	166	12.1484	31.9193	12.8577	1176.06	3	54	31.0711	29.6173	74.2451	435.258	3	25	2947.55	12	141
RC06	Czech	M	33	17.jpg	Scorpion-Grasshopper	1	0	12.4771	16.7761	15.519	2001.6	7	114	15.1147	58.5461	18.1253	1014.02	3	51	13.0368	61.6251	45.0571	1881.68	7	101	119.922	0	13
RC06	Czech	M	33	18.jpg	Scorpion-Grasshopper	2	0	15.0812	52.0991	15.0706	2204.17	6.5	118.5	16.6077	7.1718	6.06025	1004.92	3	32	17.0377	15.6245	12.9239	1796.79	5	84	407.381	1.5	34.5
RC07	Czech	M	20	01.jpg	Spider-Grasshopper	2	0	13.7253	15.2814	14.9382	3251.22	12.5	178	23.5184	44.3786	22.8225	952.264	2.5	52	157.518	22.9738	14.4531	761.224	3	40	2490	9.5	138
RC07	Czech	M	20	02.jpg	Spider-Grasshopper	2	0.5	37.6983	52.6304	27.6234	1919.95	5	77	30.0802	6.75215	6.9464	797.238	2	28	112.965	15.1845	29.8514	2259.57	9.5	100.5	-339.619	-4.5	-23.5
RC07	Czech	M	20	03.jpg	Spider-Grasshopper	2	11.5	23.0111	14.745	14.6455	1769.64	10.5	89.5	22.8471	13.5624	23.0114	1676.01	5.5	88	22.898	14.2605	45.1453	1211.82	5.5	60	557.822	5	29.5
RC07	Czech	M	20	04.jpg	Spider-Grasshopper	2	0	15.1687	14.8439	14.9212	2876.47	18.5	162.5	105.368	16.4809	13.2232	866.109	3.5	47	23.0788	22.8569	13.9611	1260.07	7	71	1616.4	11.5	91.5
RC07	Czech	M	20	05.jpg	Spider-Grasshopper	1	0	14.731	30.4267	14.4182	2760.33	11	156	31.0419	478.929	15.0048	1597.22	2	68	13.14	15.3944	15.1221	644.697	5	39	2115.64	6	117
RC07	Czech	M	20	06.jpg	Spider-Grasshopper	2	17.5	15.0401	22.8513	14.297	2175.76	10.5	107.5	22.837	15.1677	29.3414	1169.62	3.5	68	22.3003	14.9962	22.925	1320.13	7	67	855.634	3.5	40.5
RC07	Czech	M	20	07.jpg	Scorpion-Spider	2	37.5	14.7111	14.9474	15.2145	573.939	3.5	32	15.5672	14.3977	15.0215	438.776	4.5	26	15.4506	14.8372	14.6052	3367.91	21.5	193.5	2793.97	18	161.5
RC07	Czech	M	20	08.jpg	Scorpion-Spider	2	0	517.676	23.0781	22.0653	828.471	3	21.5	21.8218	15.6966	30.45	717.283	3	20.5	15.0589	23.5931	21.5767	3444.56	16.5	162	2616.09	13.5	140.5
RC07	Czech	M	20	09.jpg	Scorpion-Spider	2	15	22.2283	22.6602	31.7594	479.886	2	24.5	23.5994	14.7211	14.934	1334.89	5.5	72	22.8012	15.4263	22.0681	2922.7	13.5	159	2442.81	11.5	134.5
RC07	Czech	M	20	10.jpg	Scorpion-Spider	2	0	434.781	23.5566	14.0858	765.541	2.5	32.5	22.9423	14.902	37.8021	813.471	1.5	35.5	14.9926	15.1311	15.1072	3423.68	12.5	192.5	2658.14	10	160
RC07	Czech	M	20	11.jpg	Scorpion-Spider	1	0	15.0447	15.7257	14.1339	421.131	2	22	14.0613	15.2606	14.3265	221.102	1	11	15.6918	29.6029	15.2661	4360.39	24	164	3939.26	22	142
RC07	Czech	M	20	12.jpg	Scorpion-Spider	2	0.5	119.697	15.4367	14.5978	727.921	1.5	24.5	23.0225	14.9921	22.0033	692.805	4.5	39.5	75.4503	14.4813	22.2977	3614.99	18.5	161.5	2887.07	17	137
RC07	Czech	M	20	13.jpg	Scorpion-Grasshopper	2	0	23.162	15.0721	22.3916	3024.8	13.5	117	22.8423	14.973	14.9094	1049.6	5	55	210.145	15.1729	14.8503	930.982	4.5	41	2093.82	9	76
RC07	Czech	M	20	14.jpg	Scorpion-Grasshopper	2	0	22.2989	15.0806	23.0991	3573.54	11.5	156.5	14.9093	16.0616	29.5688	1020.18	2.5	59.5	23.0043	30.4635	14.7804	401.59	1.5	11.5	3171.95	10	145
RC07	Czech	M	20	15.jpg	Scorpion-Grasshopper	2	0.5	50.3997	15.6108	29.3513	3392.98	14.5	162.5	21.1735	23.1563	30.586	1124.29	3.5	61	22.0296	16.7554	29.6452	476.675	1.5	20	2916.3	13	142.5
RC07	Czech	M	20	16.jpg	Scorpion-Grasshopper	2	0	30.9883	14.8193	22.8745	3521.88	22	166.5	15.3115	52.5237	22.6319	772.529	3	39.5	22.7775	14.8237	31.1521	696.586	3.5	32.5	2825.3	18.5	134
RC07	Czech	M	20	17.jpg	Scorpion-Grasshopper	2	0	23.0293	22.4227	21.8079	3131.05	12	178.5	23.1456	29.6111	30.1072	1080.09	1.5	64.5	22.6556	14.6144	14.9498	791.346	4.5	41.5	2339.7	7.5	137
RC07	Czech	M	20	18.jpg	Scorpion-Grasshopper	2	0	15.4162	22.6311	14.2738	3742.28	17	188	22.3125	15.4296	29.2692	717.282	2.5	40	22.0949	15.3044	30.7542	538.908	2.5	26.5	3203.37	14.5	161.5
RC08	Czech	M	20	01.jpg	Spider-Grasshopper	2	0	15.3084	20.9947	24.0368	1821.81	8.5	106.5	22.7529	28.9833	16.362	837.55	1	50	13.4679	15.1658	15.5643	2338.99	11.5	134	-517.179	-3	-27.5
RC08	Czech	M	20	02.jpg	Spider-Grasshopper	2	0	28.6959	23.3634	27.9372	1390.93	5	79	32.4877	45.0926	18.8354	1486.44	1.5	89.5	22.6498	22.9339	13.863	2106.63	9	116.5	-715.697	-4	-37.5
RC08	Czech	M	20	03.jpg	Spider-Grasshopper	2	0	23.4663	21.3761	15.5631	1959.39	6	112.5	15.7587	38.5961	148.655	1302	3	71	23.0552	15.1921	14.4656	1740.48	6.5	97.5	218.909	-0.5	15
RC08	Czech	M	20	04.jpg	Spider-Grasshopper	2	0	14.1875	15.9795	15.1579	1651.29	8	96.5	15.9862	23.0125	21.7039	960.134	2	52.5	14.9207	29.6886	37.6718	2392.03	9.5	130.5	-740.738	-1.5	-34
RC08	Czech	M	20	05.jpg	Spider-Grasshopper	2	0	89.5426	23.544	13.1178	1879.8	6.5	103	14.6425	13.7135	45.0657	1071.87	1	60.5	15.7696	23.506	13.3881	2050.26	8	117.5	-170.467	-1.5	-14.5
RC08	Czech	M	20	06.jpg	Spider-Grasshopper	2	0	15.3029	14.1959	22.6709	1800.42	7	105.5	15.2175	22.4592	22.4529	1140.34	2	68	14.101	15.4354	15.2601	2058.96	8.5	123	-258.539	-1.5	-17.5
RC08	Czech	M	20	07.jpg	Scorpion-Spider	2	0	15.2896	21.5065	16.0562	2181.78	10	125.5	30.5801	66.9696	44.2146	1019.56	1	61	15.4694	14.0177	15.3612	1784.95	8.5	100.5	-396.826	-1.5	-25
RC08	Czech	M	20	08.jpg	Scorpion-Spider	2	0	95.0134	15.7834	14.3355	2686.97	8.5	152	14.2463	30.8666	45.8606	821.345	2.5	46.5	15.2584	22.874	30.3727	1490.28	5.5	80	-1196.69	-3	-72
RC08	Czech	M	20	09.jpg	Scorpion-Spider	2	0	38.882	20.8126	13.7889	1660.25	6.5	97.5	13.96	29.1768	32.7133	1222.53	2	70	29.2979	15.4775	14.4592	2123.14	7.5	124	462.888	1	26.5
RC08	Czech	M	20	10.jpg	Scorpion-Spider	2	0	22.1585	14.6598	15.7099	2553.69	9	151.5	22.8019	21.9487	21.8543	1060.9	2	64	14.6564	22.8657	14.9979	1375.91	8	82	-1177.78	-1	-69.5
RC08	Czech	M	20	11.jpg	Scorpion-Spider	2	4	14.1532	16.7963	13.1339	1879.06	8	105.5	18.4102	31.3401	60.3712	538.362	3	25.5	14.5651	20.9004	33.1395	2504.59	12.5	136	625.529	4.5	30.5
RC08	Czech	M	20	12.jpg	Scorpion-Spider	2	0	15.8839	29.1254	39.4254	2519.5	8	148.5	24.6748	50.7964	30.086	769.253	2	46.5	14.933	22.7142	23.1015	1701.49	5	99	-818.017	-3	-49.5
RC08	Czech	M	20	13.jpg	Scorpion-Grasshopper	2	0	13.6167	16.7077	14.7924	1693.28	8.5	101.5	23.3689	20.995	32.1074	1342.55	2.5	80.5	16.1187	15.2881	13.8899	1974.61	6.5	115	-281.337	2	-13.5
RC08	Czech	M	20	14.jpg	Scorpion-Grasshopper	2	0	22.9595	21.9839	21.0051	2321.33	11.5	138	15.8326	30.0023	46.4449	951.871	2	57	15.4893	14.3545	15.1888	1737.41	6.5	99	583.917	5	39
RC08	Czech	M	20	15.jpg	Scorpion-Grasshopper	1	0	16.2091	14.0874	13.4231	3177.81	15	189	16.5585	59.971	90.0404	511.437	1	30	15.1008	13.8105	17.5927	1322.14	9	78	1855.68	6	111
RC08	Czech	M	20	16.jpg	Scorpion-Grasshopper	2	1	22.0097	29.6926	15.2331	1799.45	8	96.5	16.4177	52.7048	52.0276	637.501	1.5	35	74.7708	14.8887	45.7201	2328.97	11.5	125.5	-529.517	-3.5	-29
RC08	Czech	M	20	17.jpg	Scorpion-Grasshopper	2	0	24.0647	13.2757	15.1679	2965.69	12	173.5	23.2404	36.038	16.6196	731.284	1	44	15.2358	23.1343	14.9192	1294.22	4.5	76	1671.48	7.5	97.5
RC08	Czech	M	20	18.jpg	Scorpion-Grasshopper	2	0	15.0138	22.2839	37.6173	2780.65	11.5	160.5	14.0274	121.165	20.4596	442.381	1	26.5	16.8484	14.9935	22.4907	1784.21	8	104.5	996.441	3.5	56
RC09	Czech	F	21	01.jpg	Spider-Grasshopper	2	1.5	20.8308	23.9222	37.5117	1522.17	8	85	14.6312	30.4182	37.4954	1200.6	3	71	13.8444	23.1893	22.6413	2245.07	12	126.5	-722.902	-4	-41.5
RC09	Czech	F	21	02.jpg	Spider-Grasshopper	2	0	22.6994	28.6848	23.8551	2179.47	6	125	15.406	29.7167	29.9368	565.616	1	31	16.5898	15.4895	13.1035	2254.29	7.5	127.5	-74.82	-1.5	-2.5
RC09	Czech	F	21	03.jpg	Spider-Grasshopper	2	0	15.7232	22.7767	13.7812	2119.36	6.5	122.5	15.8576	52.6034	21.6776	832.799	1.5	49.5	39.5085	13.5906	38.6835	2050.55	6.5	118.5	68.8183	0	4
RC09	Czech	F	21	04.jpg	Spider-Grasshopper	2	2	22.2675	35.871	69.5382	1410.64	5.5	74.5	16.7886	14.1127	22.6555	948.21	2.5	54.5	23.3103	12.5914	17.0399	2590.55	11	145.5	-1179.91	-5.5	-71
RC09	Czech	F	21	05.jpg	Spider-Grasshopper	2	0	12.8715	17.2036	21.5918	2370.02	10	93	16.0632	29.9616	22.7788	1140.45	2	65.5	113.642	12.7416	31.7639	1488.32	6.5	82	881.701	3.5	11
RC09	Czech	F	21	06.jpg	Spider-Grasshopper	2	0	24.23	13.8375	14.5153	2365.18	7	125.5	15.9592	15.0206	21.5943	945.575	2.5	52	14.7228	14.6037	29.7961	1675.65	7	94	689.534	0	31.5
RC09	Czech	F	21	07.jpg	Scorpion-Spider	2	0	97.5358	13.6033	16.6514	3445.69	17.5	192	15.702	30.11	28.7888	881.499	2	43	179.918	13.5343	15.4797	660.426	3	32.5	-2785.27	-14.5	-159.5
RC09	Czech	F	21	08.jpg	Scorpion-Spider	2	13	33.0723	11.8015	16.9334	2051.58	9.5	110.5	15.5648	20.7608	30.7068	438.9	1	26.5	31.8024	12.9018	14.8639	2287.14	10	126.5	235.562	0.5	16
RC09	Czech	F	21	09.jpg	Scorpion-Spider	2	0	38.215	14.8639	14.0227	2295.21	11	135	12.638	92.1787	21.7928	687.127	2	36.5	14.1534	14.6341	30.9507	2020.58	10.5	119	-274.626	-0.5	-16
RC09	Czech	F	21	10.jpg	Scorpion-Spider	2	4.5	15.3761	13.0993	16.9901	2022.91	4.5	112.5	16.8761	28.0349	46.5987	987.495	3	48	98.2831	14.0922	15.4014	1897.74	10	101	-125.168	5.5	-11.5
RC09	Czech	F	21	11.jpg	Scorpion-Spider	2	0	23.1354	13.8666	28.9995	1978.26	8	107	66.543	15.6617	22.1974	1017.51	2.5	55	17.5027	67.2482	90.7839	2026.05	10	101.5	47.7911	2	-5.5
RC09	Czech	F	21	12.jpg	Scorpion-Spider	2	0	82.5155	37.6538	13.7665	448.809	1.5	20.5	13.2354	30.9007	22.6008	1208.72	2.5	65	24.1658	14.3078	13.2304	3337.26	16	186	2888.46	14.5	165.5
RC09	Czech	F	21	13.jpg	Scorpion-Grasshopper	2	0	13.8705	15.4128	15.5146	2835.21	10.5	158	13.1662	37.4864	23.4534	738.392	1	43.5	22.6454	14.0887	14.5674	1427.56	7.5	84.5	1407.65	3	73.5
RC09	Czech	F	21	14.jpg	Scorpion-Grasshopper	2	0	24.3499	14.0683	22.2445	1961.24	9	108	14.1234	46.6903	28.1754	1101.72	2.5	51.5	24.3749	14.2771	15.1013	1950.85	9.5	99	10.3893	-0.5	9
RC09	Czech	F	21	15.jpg	Scorpion-Grasshopper	1	0	16.3604	15.7213	13.6308	1964.54	9	111	191.94	16.5721	14.9253	570.326	3	29	15.0502	13.868	16.7461	2474.77	13	142	-510.229	-4	-31
RC09	Czech	F	21	16.jpg	Scorpion-Grasshopper	2	7	21.2796	16.1954	14.9825	464.535	2	27.5	13.9923	14.7545	15.6791	1476.85	4.5	60.5	25.5807	13.3028	24.0158	2942.89	10.5	170.5	-2478.36	-8.5	-143
RC09	Czech	F	21	17.jpg	Scorpion-Grasshopper	2	0	81.9188	23.987	12.4667	2202.18	5	123.5	15.7655	81.6963	43.2934	1063.78	2.5	55	14.4869	16.1987	30.0083	1736.04	9.5	96.5	466.141	-4.5	27
RC09	Czech	F	21	18.jpg	Scorpion-Grasshopper	2	0	16.0545	27.5615	47.3991	2289.56	7	126.5	7.07305	37.1914	6.50925	543.906	2.5	30.5	23.2595	14.1611	16.6066	2168.51	7.5	126.5	121.044	-0.5	0
RC10	Czech	F	20	01.jpg	Spider-Grasshopper	2	24.5	112.939	14.4427	15.2315	3022.25	19	151	15.0502	22.3082	23.2102	591.741	3	35	15.2569	15.8831	29.0614	867.224	5	49	2155.02	14	102
RC10	Czech	F	20	02.jpg	Spider-Grasshopper	2	3.5	14.2866	15.0715	14.6934	3115.38	13.5	171	30.6183	14.6272	6.63995	483.349	2	26.5	14.8085	23.141	14.7899	1358.2	6.5	71.5	1757.18	7	99.5
RC10	Czech	F	20	03.jpg	Spider-Grasshopper	2	1	14.688	14.7073	15.6085	3134.79	16	156	15.2494	15.4245	22.8019	304.014	2.5	15	143.056	14.2867	15.0903	1493.03	8.5	76	1641.76	7.5	80
RC10	Czech	F	20	04.jpg	Spider-Grasshopper	2	0	14.9274	15.152	22.1538	3210.35	13.5	190.5	15.205	30.4512	29.6976	1304.85	3	69	22.4059	15.2412	30.6146	483.963	3	27.5	2726.38	10.5	163
RC10	Czech	F	20	05.jpg	Spider-Grasshopper	2	48.5	104.71	30.5656	14.657	3409.27	20	167.5	15.2334	15.3723	6.91045	187.981	0.5	6.5	14.6949	15.4869	30.8835	562.091	3.5	33.5	2847.18	16.5	134
RC10	Czech	F	20	06.jpg	Spider-Grasshopper	2	20.5	14.6947	23.5649	13.9383	2913.8	16	161.5	15.0421	15.2026	14.8217	506.075	4	29	135.269	14.3148	15.0009	1147.33	5.5	61	1766.48	10.5	100.5
RC10	Czech	F	20	07.jpg	Scorpion-Spider	2	31.5	113.364	44.4463	14.3091	2424	14	118.5	22.2377	13.9728	7.5026	371.733	1	16.5	23.2248	14.5864	14.3037	1438.02	6.5	69	-985.979	-7.5	-49.5
RC10	Czech	F	20	08.jpg	Scorpion-Spider	2	0	52.8253	22.7151	15.0966	2072.75	10	116	15.4024	22.5659	22.4625	1079.8	3	56	14.17	15.4492	22.99	1841.82	10.5	99.5	-230.93	0.5	-16.5
RC10	Czech	F	20	09.jpg	Scorpion-Spider	2	2	105.284	14.8551	14.507	1421.09	7	76	60.6826	22.0483	6.90425	629.49	4	32.5	21.9453	38.2201	14.7965	2894.61	16.5	168	1473.52	9.5	92
RC10	Czech	F	20	10.jpg	Scorpion-Spider	2	2.5	31.2195	22.4816	13.8105	2316.73	12	118.5	23.5527	14.0415	31.3688	522.399	3.5	20.5	127.075	38.6478	22.2096	1998.33	10.5	87	-318.397	-1.5	-31.5
RC10	Czech	F	20	11.jpg	Scorpion-Spider	2	0.5	21.5311	14.7808	23.2993	1938.35	9	108	15.2081	38.8068	29.1723	1169.31	4.5	61	29.8942	14.8723	30.3358	1867.92	9.5	111	-70.4205	0.5	3
RC10	Czech	F	20	12.jpg	Scorpion-Spider	2	21	15.3004	14.7355	23.348	2355.76	11.5	116	15.1744	14.5085	7.1715	787.353	2.5	35	90.487	14.9925	15.1563	1458.4	8	83	-897.361	-3.5	-33
RC10	Czech	F	20	13.jpg	Scorpion-Grasshopper	2	19	97.6846	14.613	14.861	2483.14	14	137.5	38.337	29.0464	38.0159	322.336	3	18	15.5384	15.148	15.1928	1833.67	11.5	104.5	649.465	2.5	33
RC10	Czech	F	20	14.jpg	Scorpion-Grasshopper	1	18	374.696	14.3555	15.3784	3218.43	9	109	30.4112	14.2073	15.6565	338.6	1	14	14.4601	15.5866	15.0119	757.008	4	42	2461.42	5	67
RC10	Czech	F	20	15.jpg	Scorpion-Grasshopper	2	11.5	45.8843	21.1954	14.204	3065.84	18	170	14.846	22.8851	14.7038	533.104	2	31.5	157.878	15.4556	22.4459	1204.47	6.5	58	1861.37	11.5	112
RC10	Czech	F	20	16.jpg	Scorpion-Grasshopper	2	5	22.0764	14.4759	23.0425	3111.91	16	168	29.9172	22.4582	44.9395	1256.17	5.5	56	14.993	22.9958	29.4793	513.439	4	25	2598.47	12	143
RC10	Czech	F	20	17.jpg	Scorpion-Grasshopper	2	9	51.9546	22.3152	22.9874	3269.02	17	179.5	90.1092	23.3048	44.2879	739.179	3	36.5	14.9703	22.3676	15.5122	814.551	4.5	43.5	2454.46	12.5	136
RC10	Czech	F	20	18.jpg	Scorpion-Grasshopper	2	9	180.166	15.2152	15.1023	2394.81	12.5	101.5	22.8308	15.0866	14.0071	1007.5	3.5	47	22.8793	22.9706	14.5815	1375.22	9.5	72.5	1019.59	3	29
RC11	Czech	F	20	01.jpg	Spider-Grasshopper	2	0	202.38	13.6226	15.3893	2013	6.5	106.5	69.0451	14.6344	21.6531	1147.45	1.5	64	225.555	14.62	15.9651	1845.07	7	104.5	167.93	-0.5	2
RC11	Czech	F	20	02.jpg	Spider-Grasshopper	2	0	15.8051	30.2733	22.4566	2065.92	8	120	16.0597	13.5308	61.0864	677.889	1	38	110.023	62.0369	15.2716	2258.04	6.5	122.5	-192.123	1.5	-2.5
RC11	Czech	F	20	03.jpg	Spider-Grasshopper	2	0	17.0985	14.8398	13.649	1327.18	3.5	77.5	33.053	28.1012	45.8124	708.464	1	42.5	23.2287	15.2906	13.9013	2958.33	13	168.5	-1631.15	-9.5	-91
RC11	Czech	F	20	04.jpg	Spider-Grasshopper	2	0	13.1962	25.0061	13.5599	1361.79	4.5	71	76.221	22.7392	29.8787	1076.67	3.5	45	111.943	15.8615	13.9886	2583.38	11	124.5	-1221.59	-6.5	-53.5
RC11	Czech	F	20	05.jpg	Spider-Grasshopper	2	0	23.5597	35.2049	17.1606	2133.41	9.5	110	33.3358	11.9477	24.7579	952.71	1	56.5	104.856	16.3473	22.3262	1909.44	6	107	223.968	3.5	3
RC11	Czech	F	20	06.jpg	Spider-Grasshopper	2	0	105.867	22.1786	20.2657	1971.5	8	102.5	165.564	14.9945	29.1043	1049.59	1.5	58.5	13.6778	16.3828	27.6559	2070.15	7.5	116	-98.6473	0.5	-13.5
RC11	Czech	F	20	07.jpg	Scorpion-Spider	2	0	83.3621	14.0027	28.4552	1788.38	7	102	24.6294	13.9075	23.6326	1200.24	2	72	23.1306	15.765	13.6788	2010.4	4	96	222.022	-3	-6
RC11	Czech	F	20	08.jpg	Scorpion-Spider	2	0	283.51	39.9277	21.1779	1497.66	5	70	14.6651	52.7028	23.4158	1303.93	1	70.5	29.6551	22.6532	22.7305	2209.11	7.5	108	711.45	2.5	38
RC11	Czech	F	20	09.jpg	Scorpion-Spider	2	0	128.617	29.8743	13.0695	2144.57	6.5	117	134.189	31.6461	44.291	1132.24	1.5	64.5	12.8081	39.5165	14.4496	1737.85	7	92.5	-406.714	0.5	-24.5
RC11	Czech	F	20	10.jpg	Scorpion-Spider	2	0	149.404	23.1139	13.661	2002.11	8	96	22.3626	106.023	58.5588	1076.57	2	54	16.7383	14.7364	12.5295	1926.74	6.5	110.5	-75.3741	-1.5	14.5
RC11	Czech	F	20	11.jpg	Scorpion-Spider	2	0	112.514	14.5521	31.4581	2550.1	6.5	147.5	24.5419	67.0407	59.9101	1180.67	2.5	62	14.9116	30.3428	22.1321	1263.78	5	65	-1286.32	-1.5	-82.5
RC11	Czech	F	20	12.jpg	Scorpion-Spider	2	0	135.204	22.9708	15.9583	1466.63	4	84.5	232.108	66.7507	21.9386	1427.24	1.5	75.5	21.6684	46.3663	14.8574	2133.49	6.5	117.5	666.867	2.5	33
RC11	Czech	F	20	13.jpg	Scorpion-Grasshopper	2	0	113.549	21.3659	24.0592	1128.55	3.5	50.5	15.0585	66.4944	53.7262	611.253	1	30.5	216.42	15.0882	15.6859	3269.58	13.5	182.5	-2141.04	-10	-132
RC11	Czech	F	20	14.jpg	Scorpion-Grasshopper	2	0	14.3087	14.8643	16.6037	2333.11	8	127	15.0637	84.7651	51.6005	982.533	1	59	81.336	22.7353	14.6611	1687.55	6.5	84	645.56	1.5	43
RC11	Czech	F	20	15.jpg	Scorpion-Grasshopper	2	0	14.4679	23.5979	30.8268	2575.3	9.5	149.5	14.164	37.2056	30.6636	1158.95	2	68.5	15.299	15.6306	13.9459	1268.13	6	66.5	1307.17	3.5	83
RC11	Czech	F	20	16.jpg	Scorpion-Grasshopper	1	0	29.1977	30.8423	44.9083	2699.76	10	150	15.1973	12.575	77.7608	1116.64	1	61	77.6558	13.5202	16.6502	1185.13	6	68	1514.63	4	82
RC11	Czech	F	20	17.jpg	Scorpion-Grasshopper	2	0	30.1678	14.609	15.9457	2235.11	8.5	115.5	23.088	46.0399	28.3951	795.323	2	38	14.9494	23.26	15.6221	1968.82	8.5	102	266.289	0	13.5
RC11	Czech	F	20	18.jpg	Scorpion-Grasshopper	2	0	97.4742	23.2899	22.0822	1698.89	6.5	92.5	24.2054	43.8246	53.3739	1345.9	1	81	17.1147	15.0747	45.0615	1956.68	6	105.5	-257.792	0.5	-13
RC12	Czech	M	22	01.jpg	Spider-Grasshopper	2	0	14.3556	45.6515	21.6897	1867.41	5.5	109	14.721	22.5773	22.8178	1027.35	2.5	57.5	21.4202	15.4111	30.6627	2096.24	6	122	-228.837	-0.5	-13
RC12	Czech	M	22	02.jpg	Spider-Grasshopper	2	0	15.3696	15.17	14.6324	1724.87	8	103.5	31.2707	20.8466	97.8366	584.553	1	35	16.044	15.1549	13.9691	2707.58	8	159.5	-982.708	0	-56
RC12	Czech	M	22	03.jpg	Spider-Grasshopper	2	0	14.83	23.4231	13.8092	2032.91	7	118	15.7921	30.5054	37.4146	652.727	1	38.5	38.7002	29.5125	36.9729	2302.46	6.5	136	-269.558	0.5	-18
RC12	Czech	M	22	04.jpg	Spider-Grasshopper	2	0	15.1927	15.3312	23.1488	2036.43	10	112	14.9456	52.3444	22.0225	1173.4	2	67.5	14.9924	14.7648	22.7512	1780.84	8	105.5	255.592	2	6.5
RC12	Czech	M	22	05.jpg	Spider-Grasshopper	2	0	15.1391	14.3833	15.1764	1863.51	7.5	109.5	15.1426	38.4552	66.2602	855.659	2.5	47.5	22.4167	73.7255	30.8937	2280.21	9.5	136	-416.695	-2	-26.5
RC12	Czech	M	22	06.jpg	Spider-Grasshopper	2	0	14.0434	23.1878	22.736	1492.58	4.5	84	15.309	75.8167	29.0941	937.675	1	56	14.865	14.757	15.3206	2572.21	11.5	151	-1079.63	-7	-67
RC12	Czech	M	22	07.jpg	Scorpion-Spider	2	0	38.7028	14.1799	15.2397	1417.85	5	83	90.3265	29.6792	29.5975	959.835	1.5	51.5	14.7666	15.1282	14.8038	2609.53	7	153.5	1191.67	2	70.5
RC12	Czech	M	22	08.jpg	Scorpion-Spider	2	0	15.2876	15.2477	21.452	1597.86	5	95.5	14.7879	82.1534	45.4368	1049.27	2	58	14.8977	16.0327	51.6669	2347.78	6	139	749.913	1	43.5
RC12	Czech	M	22	09.jpg	Scorpion-Spider	2	0	13.5925	23.1988	14.5708	2546.05	8.5	149.5	23.1364	37.0819	60.3686	607.34	1	36.5	22.2895	15.1268	22.7833	1844.78	7	107.5	-701.269	-1.5	-42
RC12	Czech	M	22	10.jpg	Scorpion-Spider	2	0	23.0821	29.6031	29.4045	1792.11	5	103.5	22.3361	30.2184	14.8595	1102.7	2.5	62.5	23.2787	14.4424	23.6568	2118.75	6	124	326.641	1	20.5
RC12	Czech	M	22	11.jpg	Scorpion-Spider	2	0.5	15.6475	22.9256	22.8245	1755.15	5	101.5	15.4945	15.3876	22.3898	1113.53	2	66.5	14.946	22.2329	22.2066	2111.25	7.5	126.5	356.101	2.5	25
RC12	Czech	M	22	12.jpg	Scorpion-Spider	2	0	22.1957	15.3911	15.1133	1785.24	7	105	23.3706	21.4222	30.9995	1199.69	2	70.5	22.7851	15.6776	21.3503	2028.71	7	118	243.475	0	13
RC12	Czech	M	22	13.jpg	Scorpion-Grasshopper	2	0	22.6025	30.3257	14.1848	1998.52	9	118	15.2487	22.2372	97.5236	731.272	1	43.5	16.0098	14.7646	14.8463	2272.08	8.5	132	-273.56	0.5	-14
RC12	Czech	M	22	14.jpg	Scorpion-Grasshopper	2	0	13.3789	23.6666	14.2314	1949.72	7	114.5	15.1707	59.9388	22.7759	1061.26	2.5	63.5	13.5497	15.2211	15.3137	1983.79	6.5	116	-34.0699	0.5	-1.5
RC12	Czech	M	22	15.jpg	Scorpion-Grasshopper	2	0	23.462	14.1151	15.5744	2088.53	9	124	22.3883	52.203	21.7563	765.413	3	43.5	14.3373	36.8402	15.5939	2151.73	10	127	-63.2017	-1	-3
RC12	Czech	M	22	16.jpg	Scorpion-Grasshopper	2	1	15.0113	14.2722	23.6966	1725.19	5.5	101	15.7812	30.4109	14.6332	1012.71	3	60	14.071	38.1745	22.3518	2234.29	8.5	131	-509.102	-3	-30
RC12	Czech	M	22	17.jpg	Scorpion-Grasshopper	2	0	14.8474	45.2695	44.9388	2662.55	11.5	157.5	22.6297	44.5928	23.7661	955.944	1.5	57.5	22.2589	14.781	30.513	1387.62	4.5	81.5	1274.94	7	76
RC12	Czech	M	22	18.jpg	Scorpion-Grasshopper	2	0	14.6869	15.5062	30.0299	1552.34	5.5	91.5	14.5147	60.1865	66.8556	914.138	1.5	55	15.807	30.364	104.602	2535.23	8	150	-982.891	-2.5	-58.5
RC13	Czech	F	21	01.jpg	Spider-Grasshopper	2	20	14.5816	15.2084	14.938	1713.51	8.5	93.5	22.9142	22.0571	29.8196	1011.74	2.5	55	14.9085	23.0591	14.6963	1864.58	8.5	101	-151.072	0	-7.5
RC13	Czech	F	21	02.jpg	Spider-Grasshopper	2	1.5	38.8166	20.7945	23.9109	1533.66	3.5	54	14.3615	14.6076	15.4066	1502.97	3	78.5	15.0932	32.063	37.9231	1751.71	6.5	81.5	-218.048	-3	-27.5
RC13	Czech	F	21	03.jpg	Spider-Grasshopper	2	0	14.8039	17.1213	12.6323	907.139	3.5	54	14.9026	14.3788	23.3702	1136.21	4	60.5	23.6301	13.3926	29.7996	2954.44	11	112	-2047.3	-7.5	-58
RC13	Czech	F	21	04.jpg	Spider-Grasshopper	2	0	22.1332	23.2064	30.3934	1476.69	5	83.5	14.7993	52.6959	31.1478	975.492	2.5	55.5	14.8109	23.751	13.6326	2550.19	10.5	152.5	-1073.5	-5.5	-69
RC13	Czech	F	21	05.jpg	Spider-Grasshopper	2	0.5	22.2483	14.9837	14.8759	2426.12	9.5	143.5	15.2328	15.1654	14.65	1113.84	3.5	64	120.085	14.8942	15.1052	1413.42	3.5	74	1012.7	6	69.5
RC13	Czech	F	21	06.jpg	Spider-Grasshopper	2	6	15.0176	15.1149	14.6703	2598.13	9.5	147	14.6066	14.7602	46.2917	1118.12	3.5	58	30.7345	14.4939	15.1803	1184.77	4	67.5	1413.36	5.5	79.5
RC13	Czech	F	21	07.jpg	Scorpion-Spider	2	0	14.3479	16.209	14.8044	1882.82	8.5	105	31.5185	43.7396	37.0095	793.7	2	41	14.8825	14.8429	14.6265	2310.26	9	122	427.443	0.5	17
RC13	Czech	F	21	08.jpg	Scorpion-Spider	2	0	22.3921	14.994	15.0402	1161.69	5.5	62.5	14.4393	45.5774	36.8306	1106.65	5	65	23.5526	36.1465	22.4255	2741.8	7	155	1580.12	1.5	92.5
RC13	Czech	F	21	09.jpg	Scorpion-Spider	2	1	1513.27	37.9064	22.3104	1652.08	4	45.5	14.8588	22.7077	32.0984	1845.6	2.5	64	75.9241	22.2722	44.7046	1429.3	6.5	66.5	-222.784	2.5	21
RC13	Czech	F	21	10.jpg	Scorpion-Spider	2	0	22.7185	15.1105	30.1637	2249.86	8.5	127	23.0679	51.862	29.9221	1030.93	1.5	59.5	96.4963	22.3425	14.7611	1709.8	6.5	97.5	-540.063	-2	-29.5
RC13	Czech	F	21	11.jpg	Scorpion-Spider	2	1	23.2882	14.0027	14.7866	1285.68	6.5	72	22.5964	44.9034	29.3434	1148.37	6.5	63	35.6465	22.7774	15.5192	2504.24	9	129	1218.56	2.5	57
RC13	Czech	F	21	12.jpg	Scorpion-Spider	2	0.5	23.4053	14.3938	14.917	2482.15	5.5	87.5	23.3646	13.6356	7.26415	832.013	3	47	14.6211	15.4105	14.9524	1624.14	5	94	-858.008	-0.5	6.5
RC13	Czech	F	21	13.jpg	Scorpion-Grasshopper	2	0	38.2173	37.8668	28.9496	1207.06	6.5	68.5	22.0708	30.403	22.7741	1384.19	3.5	68.5	15.1859	44.8421	22.2914	2423.27	12	136.5	-1216.21	-5.5	-68
RC13	Czech	F	21	14.jpg	Scorpion-Grasshopper	2	0	14.8488	30.8398	14.3346	1365	8	77.5	14.7483	22.5945	30.7064	1301.32	4.5	67	14.4401	30.2763	31.1002	2344.37	9	137.5	-979.376	-1	-60
RC13	Czech	F	21	15.jpg	Scorpion-Grasshopper	2	2.5	111.88	15.1401	15.0586	1602.11	8.5	92.5	32.8167	27.6387	15.2957	1121.3	4	60	15.9022	14.3854	15.0864	2183.17	9	84	-581.063	-0.5	8.5
RC13	Czech	F	21	16.jpg	Scorpion-Grasshopper	2	0	13.9249	22.5951	14.9843	2361.96	10.5	130.5	15.764	29.6105	23.6863	656.406	1	38.5	14.2073	14.9619	14.9685	1991.77	6.5	107.5	370.19	4	23
RC13	Czech	F	21	17.jpg	Scorpion-Grasshopper	2	0.5	722.189	12.6026	23.6687	2181.65	6.5	73	15.0131	14.2395	15.1399	588.792	1	35	877.212	45.2258	14.551	2069.71	7	87	111.938	-0.5	-14
RC13	Czech	F	21	18.jpg	Scorpion-Grasshopper	2	2.5	24.6814	13.753	14.7667	2067.4	9	114.5	958.874	21.1932	31.4518	808.502	1	16	52.6655	14.1354	22.6496	2205.33	8	126.5	-137.928	1	-12
RC14	Czech	M	21	01.jpg	Spider-Grasshopper	2	0	52.8678	30.0331	29.9688	2401.07	16.5	138.5	14.9411	36.014	38.6435	1329.61	3.5	79	15.5286	23.3784	13.6735	1267.59	5.5	74.5	1133.48	11	64
RC14	Czech	M	21	02.jpg	Spider-Grasshopper	2	1	14.7784	15.4726	14.2768	2763.79	12	162.5	14.4908	22.9541	31.2677	714.954	3.5	41	51.4396	15.6157	21.9748	1512.28	7	88.5	1251.51	5	74
RC14	Czech	M	21	03.jpg	Spider-Grasshopper	2	0	21.8689	15.7762	22.0555	1465.91	5	85.5	12.8359	23.6824	29.6105	726.454	1.5	44	15.18	15.6373	14.521	2809.18	10	161.5	-1343.27	-5	-76
RC14	Czech	M	21	04.jpg	Spider-Grasshopper	2	0	29.5648	22.6099	30.3335	2631.27	16.5	147	15.5628	14.1767	30.8375	1164.03	3	64	24.0305	13.7355	14.9003	1202.33	7.5	67	1428.93	9	80
RC14	Czech	M	21	05.jpg	Spider-Grasshopper	2	0	23.3857	13.8058	30.274	551.695	4	32.5	13.2731	38.748	15.2405	1384.73	2.5	83	23.0623	22.5785	12.9474	3065.57	13	183	-2513.87	-9	-150.5
RC14	Czech	M	21	06.jpg	Spider-Grasshopper	2	0	37.7289	36.9689	15.005	2698.81	17	157.5	23.9378	43.8559	53.5744	1167.39	3	68.5	14.9843	23.0973	14.9579	1132.25	5.5	66	1566.56	11.5	91.5
RC14	Czech	M	21	07.jpg	Scorpion-Spider	2	0	96.9955	23.4061	22.6324	1679.82	7.5	97	13.6091	16.2903	22.072	1192.32	2.5	68.5	29.4799	45.3511	30.4843	2138.7	9.5	120	458.872	2	23
RC14	Czech	M	21	08.jpg	Scorpion-Spider	2	0	22.0369	15.3599	21.9943	914.742	4	54.5	23.7961	29.5883	21.5356	1162.34	2.5	65.5	15.8833	15.8792	21.5646	2909.77	17.5	170	1995.03	13.5	115.5
RC14	Czech	M	21	09.jpg	Scorpion-Spider	2	0	14.9874	22.1668	21.9967	884.772	6	49.5	22.8733	30.6174	44.5302	781.159	1	46	15.0513	13.5562	16.0735	3336.34	14	196.5	2451.56	8	147
RC14	Czech	M	21	10.jpg	Scorpion-Spider	2	0	22.3038	14.544	15.7438	790.314	4	47.5	15.7882	29.1072	53.5879	1342.18	1.5	80.5	22.7822	14.5745	23.6604	2880.79	14	167	2090.47	10	119.5
RC14	Czech	M	21	11.jpg	Scorpion-Spider	2	0	22.4322	14.5166	23.4397	2433.75	9.5	141.5	15.3222	13.5158	16.361	1137.35	2	64	21.5292	16.0103	30.1008	1423.98	8.5	85.5	-1009.77	-1	-56
RC14	Czech	M	21	12.jpg	Scorpion-Spider	2	0	14.2472	15.6988	14.3396	968.578	3.5	54.5	16.6072	20.4297	59.0756	1292.8	3	73	15.2697	13.4487	17.3549	2744.54	11	161.5	1775.97	7.5	107
RC14	Czech	M	21	13.jpg	Scorpion-Grasshopper	2	0	15.2461	13.5366	24.5377	1360.96	6.5	78	31.297	36.3496	15.5888	896.762	2.5	53.5	16.3206	22.0618	30.8165	2729.32	12	159.5	-1368.37	-5.5	-81.5
RC14	Czech	M	21	14.jpg	Scorpion-Grasshopper	2	0	29.7119	15.0108	14.0847	2917.82	13.5	170.5	30.5464	21.1733	30.2957	1331.6	3.5	73.5	12.7224	14.6814	24.0043	736.945	4	42.5	2180.87	9.5	128
RC14	Czech	M	21	15.jpg	Scorpion-Grasshopper	2	0	23.8499	14.5602	30.2915	2632.65	13	152	15.7186	30.1029	80.8996	1281.16	4	67	13.5835	30.6086	15.2147	1096.59	6.5	63.5	1536.07	6.5	88.5
RC14	Czech	M	21	16.jpg	Scorpion-Grasshopper	2	0	31.4534	21.0091	15.3246	2421.95	12	145	22.9616	21.2066	38.2593	1446.76	1.5	87	14.5332	31.2024	13.816	1117.65	6.5	66.5	1304.31	5.5	78.5
RC14	Czech	M	21	17.jpg	Scorpion-Grasshopper	2	0	255.455	15.5052	21.4695	2115.86	7.5	116.5	15.0216	13.9026	24.2856	1293.87	3	73.5	23.4869	13.5752	14.9956	1694.55	10	98.5	421.304	-2.5	18
RC14	Czech	M	21	18.jpg	Scorpion-Grasshopper	2	0	15.2019	13.6062	16.163	2426.95	15.5	140	23.7766	21.4825	51.3081	1612.66	3	94	23.1154	14.4834	28.8289	958.244	5.5	54	1468.71	10	86
RC15	Czech	F	26	01.jpg	Spider-Grasshopper	2	0	15.5542	14.3913	15.3847	3044.41	14	172.5	14.5207	53.4968	14.4827	802.631	1	47.5	15.5515	15.3565	13.541	1154.88	5.5	66.5	1889.53	8.5	106
RC15	Czech	F	26	02.jpg	Spider-Grasshopper	2	0	14.1571	14.8696	22.773	3028.93	13.5	175	15.844	30.172	28.8854	818.023	1	48	31.1686	14.108	22.1595	1145.68	5	65.5	1883.25	8.5	109.5
RC15	Czech	F	26	03.jpg	Spider-Grasshopper	2	0	15.4967	36.0686	23.2762	3152.3	9	186	14.5448	22.5466	37.5558	1188.17	1.5	71	22.1188	16.0372	22.5776	661.032	3	38.5	2491.26	6	147.5
RC15	Czech	F	26	04.jpg	Spider-Grasshopper	2	0	15.6632	14.6637	14.5026	2936.56	12.5	167.5	14.8475	52.0452	74.8687	722.971	2	43.5	16.1958	14.8708	14.0755	1350.25	5.5	77.5	1586.31	7	90
RC15	Czech	F	26	05.jpg	Spider-Grasshopper	2	0	15.2634	14.3534	14.1828	2991.87	10.5	177.5	12.8693	46.0106	21.1692	883.569	1.5	53	14.6707	16.114	21.4533	1121.41	6	66	1870.47	4.5	111.5
RC15	Czech	F	26	06.jpg	Spider-Grasshopper	2	0	32.6981	12.13	18.7561	1683.06	7	98.5	14.3174	15.9062	29.8869	964.328	2	58	15.5008	15.2064	14.1212	2346.26	12	133	-663.2	-5	-34.5
RC15	Czech	F	26	07.jpg	Scorpion-Spider	2	0	15.4191	15.0168	14.8834	1396.37	6.5	81.5	13.2462	53.7499	29.4593	926.008	1	54.5	15.6462	36.6574	15.0899	2672.76	12	154.5	1276.39	5.5	73
RC15	Czech	F	26	08.jpg	Scorpion-Spider	2	0	13.8966	16.4546	22.301	2227.66	8.5	127.5	14.4913	29.8705	38.3432	911.145	1	54	15.327	13.7609	45.7859	1863.72	8	105.5	-363.935	-0.5	-22
RC15	Czech	F	26	09.jpg	Scorpion-Spider	2	0	23.9008	21.4569	15.5331	918.491	3	52.5	16.2903	29.5354	30.2388	1204.37	1	71	15.5861	43.63	16.5237	2879.76	11.5	166.5	1961.27	8.5	114
RC15	Czech	F	26	10.jpg	Scorpion-Spider	2	0	13.9728	23.6431	13.5549	2479.09	9	139.5	13.147	45.1198	23.4372	899.831	1	54	14.9632	14.068	16.0748	1623.16	6.5	93	-855.936	-2.5	-46.5
RC15	Czech	F	26	11.jpg	Scorpion-Spider	2	0	14.6407	23.1392	22.7793	648.503	3	37	14.8107	23.8179	12.8636	817.208	1	47.5	39.1625	66.6321	23.1347	3529.58	12.5	204	2881.08	9.5	167
RC15	Czech	F	26	12.jpg	Scorpion-Spider	2	0	13.5084	14.6197	16.4773	3104.57	11.5	184.5	68.3562	14.0018	13.5633	685.808	1	40	14.8844	23.0666	22.3594	1214.73	7	69	-1889.84	-4.5	-115.5
RC15	Czech	F	26	13.jpg	Scorpion-Grasshopper	2	0	15.3421	14.979	15.3043	2576.69	10	149	16.6536	44.2861	22.9789	1095.08	1	65.5	15.2109	14.0434	16.3569	1330.78	6.5	76.5	1245.9	3.5	72.5
RC15	Czech	F	26	14.jpg	Scorpion-Grasshopper	2	0	17.1201	13.6029	14.0152	3625.91	14.5	213	15.7947	29.8761	37.6043	899.975	2	54	16.0358	21.5156	16.4825	476.868	2	28.5	3149.04	12.5	184.5
RC15	Czech	F	26	15.jpg	Scorpion-Grasshopper	2	0	21.6228	15.2744	14.5731	3191.37	13.5	188.5	14.6192	31.5945	50.425	858.079	2	50.5	23.5083	15.1138	37.8372	953.248	5	51.5	2238.12	8.5	137
RC15	Czech	F	26	16.jpg	Scorpion-Grasshopper	2	0	23.0553	13.8387	14.8073	3309.37	15	194	15.632	22.7289	29.8102	641.614	1	38	23.2582	14.7202	15.1747	1051.7	4.5	61.5	2257.67	10.5	132.5
RC15	Czech	F	26	17.jpg	Scorpion-Grasshopper	2	0	38.6963	43.8359	15.5295	2644.35	9.5	152	20.4363	32.9415	28.6816	896.715	1.5	52.5	11.0679	14.0071	14.3738	1458.9	6.5	86.5	1185.45	3	65.5
RC15	Czech	F	26	18.jpg	Scorpion-Grasshopper	2	0	86.0194	27.3516	14.8648	3768.24	16	209	14.1445	15.4829	22.1227	582.257	1.5	33	23.7169	14.9087	22.1601	643.851	3	30	3124.39	13	179
RC16	Czech	M	28	01.jpg	Spider-Grasshopper	2	0	14.4356	14.817	37.474	2306.08	12	134.5	14.1551	22.5684	22.8184	715.906	1	42.5	14.3397	15.3141	22.6624	1979.89	7	112	326.19	5	22.5
RC16	Czech	M	28	02.jpg	Spider-Grasshopper	2	0	14.4043	15.2158	15.2995	1950.33	8.5	113.5	13.9708	29.9586	37.6217	1109.71	1.5	67	15.5168	14.7676	14.7213	1942.29	9	112.5	8.04552	-0.5	1
RC16	Czech	M	28	03.jpg	Spider-Grasshopper	2	0	22.2713	17.6186	13.2529	2695.57	8	158.5	15.0569	22.3666	45.2304	1099.11	1	66	15.1217	15.2443	14.4862	1207.41	4.5	69.5	1488.15	3.5	89
RC16	Czech	M	28	04.jpg	Spider-Grasshopper	2	0	15.121	37.535	14.8338	2017.55	8	119	22.9307	29.8845	6.7859	641.374	2	38	15.6504	14.0507	14.9311	2354.31	7.5	137.5	-336.758	0.5	-18.5
RC16	Czech	M	28	05.jpg	Spider-Grasshopper	2	0	22.9077	15.0397	22.5684	2156.19	9	123.5	52.0579	22.902	37.9843	798.855	1.5	46.5	23.3002	14.7321	14.667	2065.95	8	114	90.2348	1	9.5
RC16	Czech	M	28	06.jpg	Spider-Grasshopper	2	0	22.7429	14.1955	15.4822	2238.02	6	132.5	15.2648	29.504	82.4523	889.052	1	53	23.2207	22.2227	14.9146	1867.7	8	105	370.317	-2	27.5
RC16	Czech	M	28	07.jpg	Scorpion-Spider	2	0	22.1895	15.2522	22.5615	2009.43	5	118	13.8697	23.5137	21.6996	835.96	1	49.5	15.1635	15.1431	22.7724	2148.67	9.5	126	139.24	4.5	8
RC16	Czech	M	28	08.jpg	Scorpion-Spider	2	0	23.047	14.5899	14.9077	1953.34	8.5	117	23.5566	29.7828	29.3575	772.782	3	43.5	14.6315	15.2454	22.684	2277.4	9.5	131.5	324.058	1	14.5
RC16	Czech	M	28	09.jpg	Scorpion-Spider	2	0	14.9234	30.7325	13.8732	3014.99	13.5	179.5	67.7576	23.1393	51.5003	1151.14	2.5	66.5	15.0689	15.5584	22.1416	855.321	4	50.5	-2159.67	-9.5	-129
RC16	Czech	M	28	10.jpg	Scorpion-Spider	2	0	15.0938	15.2038	14.6887	2122.18	9	124	14.67	30.321	14.7327	772.328	1	46.5	15.3053	15.1108	15.0316	2107.79	7.5	125	-14.3892	-1.5	1
RC16	Czech	M	28	11.jpg	Scorpion-Spider	2	0	14.5247	22.9262	14.4237	1740.7	5.5	103.5	14.5267	15.1175	22.4161	812.758	4	48.5	30.4383	30.0356	14.7594	2441.08	12.5	140.5	700.376	7	37
RC16	Czech	M	28	12.jpg	Scorpion-Spider	2	0	30.8534	14.4493	22.1461	2208.99	8.5	130.5	21.9123	6.95705	29.59	648.624	0.5	37.5	37.8733	44.6296	15.8505	2133.63	7.5	122.5	-75.3636	-1	-8
RC16	Czech	M	28	13.jpg	Scorpion-Grasshopper	2	0	23.0588	30.053	22.1349	2819.18	11.5	164.5	15.3347	29.6467	29.6083	720.2	1	42	14.6312	15.2859	22.4146	1462.98	7.5	87.5	1356.19	4	77
RC16	Czech	M	28	14.jpg	Scorpion-Grasshopper	2	0	15.2931	22.7291	29.4616	2306.31	10	132.5	14.7437	38.4614	14.2478	802.432	2	47.5	23.077	29.8406	29.7362	1894.05	6.5	107	412.255	3.5	25.5
RC16	Czech	M	28	15.jpg	Scorpion-Grasshopper	2	0	15.207	15.0104	30.4597	2309.95	8.5	137	14.3299	29.6696	22.5843	651.695	1	39.5	14.6598	15.6795	14.8614	2040.53	8	122.5	269.416	0.5	14.5
RC16	Czech	M	28	16.jpg	Scorpion-Grasshopper	2	0	14.4284	15.6079	14.8429	2775.2	13.5	163	14.7702	38.6953	59.2559	551.15	1	33	23.2691	14.2403	23.5398	1676.09	6	98	1099.11	7.5	65
RC16	Czech	M	28	17.jpg	Scorpion-Grasshopper	2	0	14.7298	23.3682	14.3257	2129.88	9.5	124	13.4882	22.4662	45.3606	817.097	1	49.5	15.2938	14.6241	15.2028	2054.65	10.5	116.5	75.2314	-1	7.5
RC16	Czech	M	28	18.jpg	Scorpion-Grasshopper	2	0	22.0981	22.0678	22.4306	2354.63	7.5	136	12.1487	20.9352	30.699	721.093	1.5	41.5	14.6918	14.8	22.566	1923.62	7.5	111.5	431.013	0	24.5
RC17	Czech	M	26	01.jpg	Spider-Grasshopper	2	0	30.594	21.8334	15.1682	3164.5	16	188	14.2054	30.2031	30.3408	1005.21	1	59	22.9808	14.3729	22.5375	824.789	4.5	47	2339.71	11.5	141
RC17	Czech	M	26	02.jpg	Spider-Grasshopper	2	0	15.1364	31.082	13.6537	2384.47	12.5	137	15.2914	59.818	52.403	585.291	1	30	30.1043	21.857	15.2604	2032.27	8.5	121	352.201	4	16
RC17	Czech	M	26	03.jpg	Spider-Grasshopper	1	0	15.577	15.4753	44.4642	2955.09	7	173	13.5864	30.3979	30.1142	89.9824	1	6	14.1422	15.2362	30.3699	1949.39	10	116	1005.7	-3	57
RC17	Czech	M	26	04.jpg	Spider-Grasshopper	2	0	14.7849	15.5816	30.793	2284.3	10	134.5	14.1688	30.501	29.6731	1004.21	3	58	97.9792	15.0195	14.7963	1713.26	6.5	99.5	571.044	3.5	35
RC17	Czech	M	26	05.jpg	Spider-Grasshopper	2	0	14.5252	15.2711	14.8016	2947.23	10	173.5	13.7236	22.6406	30.2334	989.741	2	59.5	14.3627	23.4943	37.0999	1064.94	5.5	63	1882.28	4.5	110.5
RC17	Czech	M	26	06.jpg	Spider-Grasshopper	2	0	14.5718	15.1434	29.8124	1398.56	7.5	83	15.4348	6.81475	6.9925	311.021	0.5	18	21.6446	15.3775	30.486	3292.95	14.5	196	-1894.38	-7	-113
RC17	Czech	M	26	07.jpg	Scorpion-Spider	2	0	14.19	14.5593	23.2257	1911.73	9.5	115	14.9299	22.5781	22.9396	844.774	1.5	50.5	22.9121	14.495	15.0465	2245.86	8.5	131.5	334.123	-1	16.5
RC17	Czech	M	26	08.jpg	Scorpion-Spider	1	0	30.8141	14.2555	14.872	1027.84	3	61	15.1813	30.9861	43.8769	473.178	1	27	30.6993	21.1605	23.1468	3494.54	13	206	2466.7	10	145
RC17	Czech	M	26	09.jpg	Scorpion-Spider	2	0	15.3113	14.7362	23.1565	1668.86	7	97.5	15.1486	15.1182	15.2264	392.641	2.5	23	14.7069	22.9848	23.0363	2941.39	17.5	173.5	1272.54	10.5	76
RC17	Czech	M	26	10.jpg	Scorpion-Spider	2	0	14.429	23.0453	22.7538	2921.18	12	175	14.7001	37.4914	37.5722	974.773	2	59	23.2199	14.8106	22.1947	1113.5	7	65.5	-1807.68	-5	-109.5
RC17	Czech	M	26	11.jpg	Scorpion-Spider	1	0	14.3695	15.4281	14.9913	1338.35	5	80	14.3705	14.7858	122.418	479.125	1	29	14.5801	15.3284	15.0483	3180.33	15	186	1841.97	10	106
RC17	Czech	M	26	12.jpg	Scorpion-Spider	1	0	14.902	30.9102	13.7699	3299.44	14	197	14.7891	91.3115	14.1962	683.966	1	41	32.0566	28.0924	14.9823	1026.73	6	61	-2272.71	-8	-136
RC17	Czech	M	26	13.jpg	Scorpion-Grasshopper	2	0	15.4183	14.3087	15.3834	2377.17	8.5	139	15.1092	29.7636	45.8247	506.362	2	29.5	22.4855	37.8422	29.7842	2111.56	10	124.5	265.609	-1.5	14.5
RC17	Czech	M	26	14.jpg	Scorpion-Grasshopper	2	0	14.2007	29.9738	22.5307	4064.95	21	243	14.7524	15.2442	36.2559	637.531	1	37.5	15.1234	14.9963	14.9996	292.627	1.5	16	3772.32	19.5	227
RC17	Czech	M	26	15.jpg	Scorpion-Grasshopper	2	0	45.3753	15.0543	14.5337	1238.28	7.5	70.5	14.0662	37.8657	38.5213	809.94	1.5	49	15.4353	14.8775	37.9577	2947.21	10.5	175.5	-1708.93	-3	-105
RC17	Czech	M	26	16.jpg	Scorpion-Grasshopper	1	0	30.536	14.7115	14.7505	2572.6	11	154	15.1307	30.8101	29.5663	1395.98	3	83	31.2941	15.0709	14.3609	1027.06	7	62	1545.54	4	92
RC17	Czech	M	26	17.jpg	Scorpion-Grasshopper	1	0	30.8622	14.1287	15.1669	2166.88	11	124	14.5212	60.4087	29.6517	899.932	3	49	30.4631	14.7356	15.363	1942.52	12	115	224.363	-1	9
RC17	Czech	M	26	18.jpg	Scorpion-Grasshopper	2	0	14.7533	22.4774	23.277	1578.54	6	92.5	127.5	23.2499	44.3022	1181.63	2.5	66	22.251	15.5271	14.7477	2276.17	10.5	135.5	-697.625	-4.5	-43
RC18	Czech	M	26	01.jpg	Spider-Grasshopper	2	0.5	13.6456	16.2818	22.2612	2219.89	9.5	133	14.9644	44.0962	15.8321	843.739	4	50.5	14.6025	14.9024	37.3167	1930.58	8.5	114.5	289.306	1	18.5
RC18	Czech	M	26	02.jpg	Spider-Grasshopper	2	0	13.9208	23.852	21.7219	1398.37	5.5	80	14.0441	53.586	20.8386	510.501	1	29.5	15.7737	21.4348	15.9817	3093.74	16.5	183.5	-1695.36	-11	-103.5
RC18	Czech	M	26	03.jpg	Spider-Grasshopper	2	0	15.2537	73.2882	47.2765	2590.86	7.5	149	5.9929	8.84925	6.1442	80.2298	0.5	4.5	15.1708	14.6111	19.6774	2331.31	13.5	140	259.553	-6	9
RC18	Czech	M	26	04.jpg	Spider-Grasshopper	2	0	16.8573	21.7889	29.5095	3082.94	20	182	14.06	16.2049	37.4769	975.494	2	58	14.7143	12.8801	24.6191	943.509	7.5	51	2139.43	12.5	131
RC18	Czech	M	26	05.jpg	Spider-Grasshopper	2	0	15.8786	15.1306	22.0479	2114.79	9	115	366.202	22.4699	16.2441	717.014	1.5	32	22.9765	12.8834	25.2624	2177.49	11.5	126.5	-62.7005	-2.5	-11.5
RC18	Czech	M	26	06.jpg	Spider-Grasshopper	2	0	14.9893	16.4689	23.3664	1617.68	10	96.5	14.2045	15.8642	14.1326	797.826	3.5	44.5	14.2745	24.0879	12.6943	2587.15	12	149	-969.477	-2	-52.5
RC18	Czech	M	26	07.jpg	Scorpion-Spider	2	0.5	13.4877	16.2248	22.5776	749.944	5	45	21.3465	38.9785	21.94	697.419	3	39.5	16.8488	15.0329	30.7656	3544.51	17	211	2794.57	12	166
RC18	Czech	M	26	08.jpg	Scorpion-Spider	2	0	15.1719	15.9494	14.5715	1568.03	8	91.5	15.0776	14.421	22.7495	612.628	1.5	37.5	16.574	22.2726	14.5506	2820.71	14	168	1252.68	6	76.5
RC18	Czech	M	26	09.jpg	Scorpion-Spider	2	0.5	21.5964	11.7721	19.2448	1796.56	6.5	102.5	7.4707	36.2724	7.77765	85.4604	0.5	5	15.4269	13.6841	15.6281	3105.01	13.5	184	1308.45	7	81.5
RC18	Czech	M	26	10.jpg	Scorpion-Spider	2	0	15.5968	14.6123	14.9403	877.763	4	51.5	15.7592	14.2626	26.9399	789.293	4	47	14.2782	23.0893	36.6522	3335.14	16	197.5	2457.37	12	146
RC18	Czech	M	26	11.jpg	Scorpion-Spider	2	0	23.7749	14.8377	12.8898	1218.42	7.5	71.5	14.1794	22.8499	23.0853	956.27	2.5	56	16.1662	13.795	14.8817	2819.95	15.5	162.5	1601.53	8	91
RC18	Czech	M	26	12.jpg	Scorpion-Spider	2	0	24.8396	36.4311	22.5259	2172.15	9.5	129.5	16.44	22.2843	23.2901	1039.3	3	62.5	15.8834	14.3694	14.8484	1792.05	8.5	106.5	-380.102	-1	-23
RC18	Czech	M	26	13.jpg	Scorpion-Grasshopper	2	0	23.3726	14.7483	22.1189	3371.22	17	201	14.4527	29.8809	13.463	516.243	4	32	22.4455	23.9976	21.8021	1099.24	5.5	65	2271.98	11.5	136
RC18	Czech	M	26	14.jpg	Scorpion-Grasshopper	2	5	13.7572	23.8629	13.6086	3265.56	22.5	194	13.3149	14.7644	15.7373	817.898	4	49	25.6393	21.0637	15.0263	838.649	3	49	2426.91	19.5	145
RC18	Czech	M	26	15.jpg	Scorpion-Grasshopper	2	0	16.0811	21.0697	16.2204	3372.52	23.5	198.5	14.8563	21.9243	24.6594	797.836	2.5	47.5	16.6845	22.2897	14.2748	832.063	5.5	49.5	2540.46	18	149
RC18	Czech	M	26	16.jpg	Scorpion-Grasshopper	2	0.5	24.5251	13.8076	15.0975	2886.88	19.5	170.5	15.6076	28.3311	22.4245	749.571	4	45	16.7467	37.5879	32.8152	1357.57	6.5	79	1529.3	13	91.5
RC18	Czech	M	26	17.jpg	Scorpion-Grasshopper	2	2.5	14.676	23.3678	29.7334	3751.53	20.5	216	16.7028	30.0623	24.0067	420.793	3	21	23.1863	22.8956	27.7451	789.779	5	46.5	2961.75	15.5	169.5
RC18	Czech	M	26	18.jpg	Scorpion-Grasshopper	2	9.5	23.6694	20.8038	16.1327	3092.88	14.5	184.5	14.7827	37.8904	23.4085	822.691	4	49.5	12.4856	16.7902	29.6946	929.313	4.5	54.5	2163.57	10	130
RC19	Czech	M	29	01.jpg	Spider-Grasshopper	2	3.5	134.812	22.446	13.9818	2234.15	8	109.5	98.6533	14.0123	23.0122	657.217	3	28	449.662	21.9196	14.9033	2178.17	8	101.5	55.9807	0	8
RC19	Czech	M	29	02.jpg	Spider-Grasshopper	2	0	37.4699	14.66	22.3102	2043.24	9.5	109	23.2702	22.1085	14.6288	929.908	4	48.5	112.217	29.983	14.7739	2017.5	10	106	25.7384	-0.5	3
RC19	Czech	M	29	03.jpg	Spider-Grasshopper	2	0	22.1542	15.1781	22.3563	2587.5	11.5	138	15.2901	14.1746	23.445	805.897	2.5	42.5	150.078	14.4813	15.0225	1578.87	8	83	1008.63	3.5	55
RC19	Czech	M	29	04.jpg	Spider-Grasshopper	2	0	14.2868	15.9502	14.006	1815.13	6.5	94	14.8649	22.1716	14.6728	704.941	2	37.5	22.3802	14.6529	38.2019	2366.44	7.5	111	-551.312	-1	-17
RC19	Czech	M	29	05.jpg	Spider-Grasshopper	2	0	14.868	22.7139	14.7833	2325.17	11.5	123	75.3732	21.907	14.7662	843.05	3	47	37.469	31.2506	13.8129	1803.71	5.5	94	521.456	6	29
RC19	Czech	M	29	06.jpg	Spider-Grasshopper	2	0	120.299	22.2116	15.2173	1912.4	10	102.5	15.0534	29.9354	45.9612	866.566	4	39	15.0703	15.3844	14.5225	2220.18	11	116	-307.779	-1	-13.5
RC19	Czech	M	29	07.jpg	Scorpion-Spider	2	0	31.3915	21.2401	15.1479	2384.37	10	115.5	172.099	23.031	22.1447	713.191	3.5	37.5	89.9825	14.5041	23.037	1878.28	8	103	-506.09	-2	-12.5
RC19	Czech	M	29	08.jpg	Scorpion-Spider	2	14.5	15.2454	14.8968	14.7636	1650.16	7.5	77.5	15.0534	53.9577	13.6624	956.454	5.5	53	134.415	15.1755	23.1825	2160.28	14	121.5	510.114	6.5	44
RC19	Czech	M	29	09.jpg	Scorpion-Spider	2	0	22.4202	30.5197	22.4897	1047.29	4	56	23.253	21.9592	14.724	1121.06	5	63.5	13.2999	22.4663	15.0751	2834.13	12.5	135.5	1786.84	8.5	79.5
RC19	Czech	M	29	10.jpg	Scorpion-Spider	2	0	233.069	29.4374	15.5889	2538.22	8	134	22.9777	14.6478	29.8778	746.109	3	44.5	15.1334	15.0747	14.6328	1702.66	6	80.5	-835.559	-2	-53.5
RC19	Czech	M	29	11.jpg	Scorpion-Spider	2	0	22.3574	14.3668	14.867	1716.44	6.5	80.5	22.6352	14.7416	22.2424	702.058	2	41.5	112.1	14.8659	15.1179	2579.97	15	134.5	863.533	8.5	54
RC19	Czech	M	29	12.jpg	Scorpion-Spider	2	0.5	22.3897	104.773	37.8835	1541.1	6	77.5	7.4494	-1	-1	15.0954	0	1	22.9817	21.8143	22.4297	3097.09	8.5	159	1556	2.5	81.5
RC19	Czech	M	29	13.jpg	Scorpion-Grasshopper	2	0	14.7356	15.34	15.0151	1793.2	6	90	14.7174	22.4995	22.8135	925.244	5	49	15.1176	22.4307	14.7231	2292.05	6	106.5	-498.85	0	-16.5
RC19	Czech	M	29	14.jpg	Scorpion-Grasshopper	2	0	15.0222	15.3102	22.789	2917.76	17	163	15.3238	22.134	30.9203	850.927	1.5	43	127.419	23.1921	21.886	1241.65	6.5	56	1676.12	10.5	107
RC19	Czech	M	29	15.jpg	Scorpion-Grasshopper	2	0	210.729	14.3552	15.1608	3202.16	14	165.5	22.3711	21.797	22.6599	753.473	3.5	39.5	127.632	22.9318	14.702	986.225	3.5	55.5	2215.93	10.5	110
RC19	Czech	M	29	16.jpg	Scorpion-Grasshopper	2	0	22.7158	14.8175	14.9389	2407.52	12.5	124.5	14.7538	14.8344	53.429	656.31	2.5	38.5	14.9838	14.8706	15.3155	1946.31	6.5	94	461.215	6	30.5
RC19	Czech	M	29	17.jpg	Scorpion-Grasshopper	2	0	135.311	14.5496	22.3858	2216.32	12	114	112.949	22.0967	14.7132	648.817	3.5	35.5	112.274	15.0927	14.9763	2159.97	10	112.5	56.3476	2	1.5
RC19	Czech	M	29	18.jpg	Scorpion-Grasshopper	2	0	15.2056	14.5922	15.0833	2639.73	11.5	127.5	14.5675	23.103	14.8195	622.666	3.5	37.5	15.0472	23.0382	14.5841	1717.34	5.5	93	922.388	6	34.5
RC20	Czech	M	22	01.jpg	Spider-Grasshopper	2	0	14.9587	30.9315	14.0766	1640.43	6	98	15.5024	35.879	45.1775	798.951	1.5	48	23.2189	12.6382	23.2799	2563.13	11	148	-922.693	-5	-50
RC20	Czech	M	22	02.jpg	Spider-Grasshopper	2	0	15.0588	22.7258	23.4488	1350.55	3	78.5	17.8479	23.7324	43.6367	941.057	3	54	31.5689	22.3306	19.7842	2706.67	10.5	152	-1356.12	-7.5	-73.5
RC20	Czech	M	22	03.jpg	Spider-Grasshopper	2	0.5	14.2978	14.0941	30.6677	1835.48	6	107.5	15.107	68.0846	21.7315	1057.72	1.5	61	17.7565	15.0209	12.1163	2071.42	7.5	120.5	-235.936	-1.5	-13
RC20	Czech	M	22	04.jpg	Spider-Grasshopper	2	0	23.8509	14.4142	12.0236	2657.46	9	158.5	13.1509	76.5168	28.9261	671.747	2	35.5	24.263	14.8375	11.907	1680.12	9	98	977.338	0	60.5
RC20	Czech	M	22	05.jpg	Spider-Grasshopper	2	0	16.3009	13.4619	24.9301	2809.21	9	162.5	19.5874	34.7384	28.0406	823.699	2	43	23.0201	13.0406	14.9668	1367.39	5.5	81.5	1441.82	3.5	81
RC20	Czech	M	22	06.jpg	Spider-Grasshopper	2	0	12.0245	17.9729	14.8262	2622.15	7	151.5	17.143	28.3581	53.4716	928.971	3	52	24.1239	14.2188	12.2368	1443.62	6.5	85.5	1178.53	0.5	66
RC20	Czech	M	22	07.jpg	Scorpion-Spider	2	0	23.1974	30.4581	13.0728	2087.81	7.5	122	14.0152	16.3165	28.538	874.132	1.5	51	12.0307	17.9219	66.7017	2039.79	7	120	-48.0144	-0.5	-2
RC20	Czech	M	22	08.jpg	Scorpion-Spider	2	0	23.4661	23.1819	14.914	1879.72	5	109.5	15.2546	40.0577	49.9755	716.944	2	40	24.6082	14.4138	12.0473	2406.91	7.5	138.5	527.19	2.5	29
RC20	Czech	M	22	09.jpg	Scorpion-Spider	2	0	17.6794	14.6961	12.5657	1522.3	4	90	14.2625	66.2847	39.7758	1145.94	1.5	69	15.18	31.299	13.8571	2333.41	10.5	133	811.106	6.5	43
RC20	Czech	M	22	10.jpg	Scorpion-Spider	2	12.5	16.4489	13.3163	15.4074	1605.42	6.5	96	17.3196	35.8425	31.8621	561.569	1.5	34	14.9516	16.1542	13.4485	2628.92	10.5	152	1023.5	4	56
RC20	Czech	M	22	11.jpg	Scorpion-Spider	2	0	14.2984	12.102	18.3087	2934.63	10	170	17.6753	29.5909	28.7232	687.271	2.5	38.5	17.707	14.656	12.5686	1373.14	7	80	-1561.5	-3	-90
RC20	Czech	M	22	12.jpg	Scorpion-Spider	2	26	11.9437	17.7263	14.9782	2817.52	11	159.5	14.484	51.2365	38.9783	163.085	1	10	13.8582	12.1981	33.5146	1552.34	7.5	92.5	-1265.18	-3.5	-67
RC20	Czech	M	22	13.jpg	Scorpion-Grasshopper	2	0	12.6576	15.3293	23.7242	2333.09	12	136	15.1497	82.3571	13.3401	988.308	1	58.5	16.3038	22.5243	13.6001	1680.53	6	95.5	652.562	6	40.5
RC20	Czech	M	22	14.jpg	Scorpion-Grasshopper	2	0	67.1208	18.3666	43.2339	2086.64	7	118	16.2791	68.1489	67.1838	771.621	2	44	24.0247	13.4869	28.9716	2136.74	5.5	116.5	-50.108	1.5	1.5
RC20	Czech	M	22	15.jpg	Scorpion-Grasshopper	2	9	13.2872	15.089	16.3725	2691.6	12.5	158	12.8347	45.4	46.0257	638.464	2	38	16.0952	13.2698	14.9992	1522.99	7.5	91.5	1168.6	5	66.5
RC20	Czech	M	22	16.jpg	Scorpion-Grasshopper	2	0	24.2015	11.696	25.4983	3078.23	13	178.5	13.7015	50.9666	40.0993	656.903	1	39	21.6679	15.8747	19.6212	1251.52	3.5	71	1826.71	9.5	107.5
RC20	Czech	M	22	17.jpg	Scorpion-Grasshopper	2	9.5	13.3574	15.1082	16.28	2178.94	6.5	130.5	11.2304	40.0797	30.0477	707.481	2.5	40	76.8294	14.8134	20.7221	1915.06	5.5	112	263.875	1	18.5
RC20	Czech	M	22	18.jpg	Scorpion-Grasshopper	2	0	14.5292	31.4667	13.357	3232.28	14	188.5	17.7743	59.8288	37.7295	698.292	2	38	16.0505	13.6596	45.1172	1064.34	3.5	62	2167.94	10.5	126.5
RC21	Czech	M	21	01.jpg	Spider-Grasshopper	2	0	16.4672	45.71	13.0649	2347.42	5	138	16.4378	5.47215	30.8512	356.122	0.5	21	26.4247	12.6248	23.4306	2290.97	7	134	56.454	-2	4
RC21	Czech	M	21	02.jpg	Spider-Grasshopper	2	0	15.0053	38.8551	36.1775	2461.55	7.5	134	14.99	14.2026	58.2618	597.497	2	32	21.9794	15.861	19.8027	1988.2	7	114	473.347	0.5	20
RC21	Czech	M	21	03.jpg	Spider-Grasshopper	2	0	16.5681	13.6083	14.8114	2653.15	7.5	152	11.0291	85.4689	58.1862	705.903	1.5	42.5	16.3682	20.4427	24.688	1642.51	5.5	95	1010.64	2	57
RC21	Czech	M	21	04.jpg	Spider-Grasshopper	2	0	14.1437	31.0391	59.7917	1687.25	6	94.5	14.0883	31.5114	35.9085	982.568	1.5	59	23.0819	14.1567	16.6711	2332.28	7	130.5	-645.036	-1	-36
RC21	Czech	M	21	05.jpg	Spider-Grasshopper	1	0	27.0668	16.4962	15.2834	831.839	4	50	12.4967	61.4044	44.8243	628.886	1	38	11.9964	17.7175	15.1165	3548.42	2	205	-2716.58	2	-155
RC21	Czech	M	21	06.jpg	Spider-Grasshopper	2	0	14.6476	31.4732	21.3828	1313.76	4	73.5	14.5523	68.9843	60.011	914.194	1.5	53.5	25.7858	19.861	17.4093	2775.18	4.5	163	-1461.42	-0.5	-89.5
RC21	Czech	M	21	07.jpg	Scorpion-Spider	2	0	22.5206	37.9897	35.5297	2463.68	10	142	14.8354	76.1309	59.0691	944.286	2	52.5	17.9195	15.2008	28.4859	1586.8	6	92	-876.88	-4	-50
RC21	Czech	M	21	08.jpg	Scorpion-Spider	2	0.5	17.8381	15.1038	11.9839	2762.9	10	154.5	16.2337	51.5129	60.9301	894.395	1	53.5	15.2485	11.9687	17.9241	1364.23	6	78.5	-1398.67	-4	-76
RC21	Czech	M	21	09.jpg	Scorpion-Spider	2	0	14.7464	21.0252	16.4677	1532.74	6.5	88.5	16.3175	23.1207	50.6296	559.807	1.5	33	15.9627	13.5338	14.8925	2910.54	12.5	171	1377.8	6	82.5
RC21	Czech	M	21	10.jpg	Scorpion-Spider	1	0	17.6769	90.5719	26.7673	3945.19	12	232	12.191	45.038	62.8582	779.976	1	47	12.1708	17.7434	14.9147	269.874	1	13	-3675.32	-11	-219
RC21	Czech	M	21	11.jpg	Scorpion-Spider	2	0	23.0524	22.4862	13.0129	1150.4	4	68	13.6068	15.8406	19.5791	900.679	1.5	54	16.5896	74.9805	36.5866	2943.37	9	171	1792.97	5	103
RC21	Czech	M	21	12.jpg	Scorpion-Spider	1	0	27.8547	17.6133	14.9596	502.384	3	28	17.2128	45.2158	206.775	1847.62	3	106	14.9002	12.0595	18.0125	2661.18	10	158	2158.79	7	130
RC21	Czech	M	21	13.jpg	Scorpion-Grasshopper	2	0	21.8642	14.1114	25.0304	2286.46	8	127.5	16.7675	59.859	66.1479	416.883	1.5	24	20.951	15.9319	103.69	2291.81	9	126.5	-5.3462	-1	1
RC21	Czech	M	21	14.jpg	Scorpion-Grasshopper	2	0	15.3222	61.5171	28.3327	1140.81	5	67	13.4894	67.6878	225.534	1080.38	2	64	15.163	11.9131	31.4777	2781.33	6	162.5	-1640.53	-1	-95.5
RC21	Czech	M	21	15.jpg	Scorpion-Grasshopper	2	0	16.3918	22.8445	19.9219	2703.88	10.5	158.5	16.9755	64.1748	146.021	851.031	1	45.5	16.1367	13.5788	24.2545	1446.68	5	82	1257.2	5.5	76.5
RC21	Czech	M	21	16.jpg	Scorpion-Grasshopper	1	0	18.2675	15.2533	11.3411	639.057	2	34	18.1153	116.677	18.1411	1470.61	5	79	30.8943	14.3777	29.6182	2885.49	6	173	-2246.43	-4	-139
RC21	Czech	M	21	17.jpg	Scorpion-Grasshopper	2	0	15.8769	13.571	28.4489	1739.79	5.5	100.5	17.7576	15.1128	35.1351	1003.21	2	56	17.2087	49.9686	83.6032	2259.66	8.5	126	-519.868	-3	-25.5
RC21	Czech	M	21	18.jpg	Scorpion-Grasshopper	1	0	11.7383	17.881	15.9349	540.203	3	31	11.8833	78.0288	12.1658	923.105	1	55	33.8429	11.5137	32.0662	3531.88	7	203	-2991.68	-4	-172
RC22	Czech	F	21	01.jpg	Spider-Grasshopper	2	0	23.538	13.9121	15.0089	2666.26	14	159	15.2184	14.6311	53.5249	727.866	1	43.5	22.298	46.0328	28.962	1604.69	9	94	1061.57	5	65
RC22	Czech	F	21	02.jpg	Spider-Grasshopper	2	0	15.0727	15.0014	14.8467	2208.91	12	131	14.9498	22.763	22.2661	1001.47	2.5	56.5	14.731	15.4501	45.1421	1792.06	9	103.5	416.846	3	27.5
RC22	Czech	F	21	03.jpg	Spider-Grasshopper	2	0	15.1246	15.0898	30.9431	1688.23	2.5	100.5	14.8062	37.866	37.435	1027.02	1.5	61	15.019	22.4361	30.0351	2279.99	12	130.5	-591.753	-9.5	-30
RC22	Czech	F	21	04.jpg	Spider-Grasshopper	2	0	29.4332	22.3279	15.2376	2868.85	12	168.5	23.185	21.7506	38.2797	693.311	2.5	35.5	15.3462	22.4585	14.8694	1440.34	7.5	82.5	1428.51	4.5	86
RC22	Czech	F	21	05.jpg	Spider-Grasshopper	2	0	22.9194	22.7772	37.5639	3004.9	14.5	175.5	15.0316	22.6507	23.1714	798.89	1	47.5	22.6616	23.3439	13.5046	1199.27	5.5	67	1805.64	9	108.5
RC22	Czech	F	21	06.jpg	Spider-Grasshopper	2	0	15.3437	14.5556	14.8638	1710.19	9	100	23.1299	104.458	37.7651	892.657	1.5	47.5	15.0093	14.7973	30.2948	2395.73	11	140.5	-685.542	-2	-40.5
RC22	Czech	F	21	07.jpg	Scorpion-Spider	2	0	14.373	14.792	15.6783	1567.23	7	92	14.8834	22.4236	29.858	794.729	1	47.5	14.9753	15.1644	14.9408	2632.76	9.5	155.5	1065.53	2.5	63.5
RC22	Czech	F	21	08.jpg	Scorpion-Spider	2	0	22.9916	14.7065	14.8215	1642.85	7	94.5	30.7354	36.5212	67.9937	839.513	1	50.5	14.9498	30.4834	21.741	2519.67	10	147	876.823	3	52.5
RC22	Czech	F	21	09.jpg	Scorpion-Spider	2	0	14.6487	15.4834	14.9941	1687.45	6.5	101	22.8537	29.4341	22.6944	1031.41	2.5	58.5	104.399	37.4367	22.2941	2286.9	11	130.5	599.456	4.5	29.5
RC22	Czech	F	21	10.jpg	Scorpion-Spider	2	0	14.9759	14.9596	30.8718	2358.78	7.5	140.5	15.249	52.2445	15.1182	750.116	1.5	44.5	14.7477	15.2648	67.8134	1889.96	6	112	-468.822	-1.5	-28.5
RC22	Czech	F	21	11.jpg	Scorpion-Spider	2	0	23.0158	14.5989	14.6611	1585.38	6	94	14.9635	45.5096	36.965	683.389	2.5	39	37.3675	22.5595	30.9267	2722.37	11	160.5	1136.99	5	66.5
RC22	Czech	F	21	12.jpg	Scorpion-Spider	2	0	14.9239	23.3754	14.0182	1939.04	10	111.5	13.829	37.8699	29.97	599.685	2.5	32	14.9802	14.8995	15.1048	2459.87	8	145.5	520.838	-2	34
RC22	Czech	F	21	13.jpg	Scorpion-Grasshopper	2	0	15.1779	14.7675	14.8231	2857.32	14	169	31.231	73.861	30.6972	989.627	1	59.5	14.39	15.2155	23.2344	1154.73	6.5	69	1702.59	7.5	100
RC22	Czech	F	21	14.jpg	Scorpion-Grasshopper	2	0	14.6655	15.1179	22.7589	2737.42	12	162	31.382	21.3621	29.9585	802.058	1	48	15.1535	15.1829	14.4828	1462.34	5.5	87	1275.09	6.5	75
RC22	Czech	F	21	15.jpg	Scorpion-Grasshopper	2	0	30.0581	14.3112	31.4338	2654.66	13	156.5	15.4457	14.6521	53.1515	768.903	2	44	14.7614	32.194	12.9772	1578.8	8	88.5	1075.87	5	68
RC22	Czech	F	21	16.jpg	Scorpion-Grasshopper	2	0	23.2932	14.2773	14.3019	2699.13	11.5	158	23.2932	21.7559	15.0616	539.907	1	32	15.3725	14.8596	14.6774	1766.37	10	101.5	932.758	1.5	56.5
RC22	Czech	F	21	17.jpg	Scorpion-Grasshopper	2	0	15.5465	14.5757	23.1288	1398.67	6	81.5	14.6448	15.4333	59.8794	787.698	1	42	23.0407	14.1379	15.0446	2812.55	10.5	168.5	-1413.88	-4.5	-87
RC22	Czech	F	21	18.jpg	Scorpion-Grasshopper	2	0	14.8562	15.4342	14.6707	2988.9	12	178.5	22.6018	29.5544	30.6926	610.858	1	36.5	14.9329	15.2362	23.1182	1414.6	6.5	80.5	1574.31	5.5	98
RC23	Czech	F	20	01.jpg	Spider-Grasshopper	2	9.5	29.2166	30.5312	15.3313	1770.74	11	89	22.1	30.2983	14.0916	487.042	2	19.5	14.7332	22.8629	29.9265	2287.42	14.5	115.5	-516.684	-3.5	-26.5
RC23	Czech	F	20	02.jpg	Spider-Grasshopper	2	0.5	14.6835	15.2704	22.1816	1875.97	12	103.5	14.4195	14.9441	23.0755	145.258	0	6.5	22.2105	74.9546	22.8482	2629.01	16.5	127.5	-753.04	-4.5	-24
RC23	Czech	F	20	03.jpg	Spider-Grasshopper	2	4	22.1339	14.894	22.4175	2494.4	13	127	15.1267	15.0249	30.0605	378.762	2	17.5	15.0705	23.4373	14.3512	1990.6	10.5	96	503.793	2.5	31
RC23	Czech	F	20	04.jpg	Spider-Grasshopper	2	14.5	22.3778	14.8148	23.3274	1975.57	10	105.5	15.2858	30.3874	14.1387	552.277	5.5	29	75.1358	15.2475	22.3246	2223.07	9.5	118	-247.5	0.5	-12.5
RC23	Czech	F	20	05.jpg	Spider-Grasshopper	2	16.5	30.9422	14.0948	23.1078	2344.23	11	130	15.5527	15.6241	21.334	825.041	3	48	22.4112	14.3756	15.7184	1551.46	11.5	82.5	792.777	-0.5	47.5
RC23	Czech	F	20	06.jpg	Spider-Grasshopper	2	3	22.9803	14.6249	14.5297	3262.53	17	173.5	22.7173	14.5722	15.0126	393.553	1.5	13	75.034	14.6325	15.7117	1079.3	7	53.5	2183.23	10	120
RC23	Czech	F	20	07.jpg	Scorpion-Spider	2	0	15.0828	14.9737	14.8316	3091.18	20.5	166	22.6856	22.9025	22.5896	772.515	3	42.5	14.7668	22.5023	14.6389	1143.2	9	62	-1947.98	-11.5	-104
RC23	Czech	F	20	08.jpg	Scorpion-Spider	2	0.5	14.2037	23.1808	14.4943	1369.2	7	75	13.907	23.5708	29.6042	776.149	4.5	32	113.345	14.3929	14.861	2579.18	11	136.5	1209.98	4	61.5
RC23	Czech	F	20	09.jpg	Scorpion-Spider	2	0	22.2814	14.4773	23.4928	2036.45	12	104	15.0366	15.3524	6.67345	412.622	3.5	23	22.2569	37.6247	15.0666	2553.27	19.5	134.5	516.821	7.5	30.5
RC23	Czech	F	20	10.jpg	Scorpion-Spider	2	8	124.712	29.0065	22.4408	1552.58	6	66	14.096	22.95	14.4325	589.113	4.5	29	97.7887	22.8305	14.5437	2719.03	16	127.5	1166.44	10	61.5
RC23	Czech	F	20	11.jpg	Scorpion-Spider	2	0.5	127.394	14.215	38.0215	2227.83	12	116	22.0995	16.1794	21.6139	836.079	5.5	41	37.2488	15.018	29.9941	1897.03	12	97	-330.802	0	-19
RC23	Czech	F	20	12.jpg	Scorpion-Spider	2	2	81.8571	23.7613	22.1624	1857	11.5	99	14.1488	14.8493	22.804	869.222	5	45	22.6062	14.6511	74.998	2253.06	14	122	396.058	2.5	23
RC23	Czech	F	20	13.jpg	Scorpion-Grasshopper	2	2.5	202.6	14.9315	15.5318	2389.27	15	120.5	6.2561	6.78715	7.0693	385.568	1.5	23	21.5774	30.3063	14.8589	2107.4	8.5	98.5	281.876	6.5	22
RC23	Czech	F	20	14.jpg	Scorpion-Grasshopper	2	0	14.1966	14.5695	23.5124	2666.36	15	133.5	15.2201	14.6945	14.8286	836.011	5.5	40	14.9707	15.1172	22.8762	1440.01	8	75	1226.34	7	58.5
RC23	Czech	F	20	15.jpg	Scorpion-Grasshopper	2	0	74.3187	22.7542	14.4294	3053.4	18.5	156	22.2011	30.3865	30.0361	675.271	4.5	34.5	14.4413	22.8727	14.6347	1270.63	9	61	1782.77	9.5	95
RC23	Czech	F	20	16.jpg	Scorpion-Grasshopper	2	0	97.5504	14.812	22.9093	1178.51	6	48	13.6838	14.3433	16.0846	1033.38	4	51	14.8239	22.763	15.026	2789.8	9.5	145	-1611.28	-3.5	-97
RC23	Czech	F	20	17.jpg	Scorpion-Grasshopper	2	20.5	14.4698	37.7981	22.3082	2355.23	14	115	67.1511	14.7648	7.36895	404.559	3	22	14.7974	22.536	30.2387	1916.45	14.5	97	438.782	-0.5	18
RC23	Czech	F	20	18.jpg	Scorpion-Grasshopper	2	1.5	15.3877	14.4588	14.3484	2050	8	110.5	15.6894	22.2231	149.572	754.522	2	22.5	15.0392	22.7357	14.9622	1859.62	11	104	190.384	-3	6.5
RC24	Czech	M	23	01.jpg	Spider-Grasshopper	2	0	23.3012	13.1712	22.9515	2225.98	8.5	131	23.7918	35.2565	16.7828	1029.38	1.5	59	14.2597	23.3575	14.6189	1742.98	6.5	97.5	482.995	2	33.5
RC24	Czech	M	23	02.jpg	Spider-Grasshopper	2	0	23.9796	30.2318	13.2474	1844.67	3.5	99.5	96.7794	16.8275	66.1664	1606.55	3.5	83	11.9938	31.9949	29.3911	1601.82	5	76.5	242.854	-1.5	23
RC24	Czech	M	23	03.jpg	Spider-Grasshopper	2	0	16.192	13.9322	14.8068	2153.28	4	119	76.6795	58.503	91.346	1531.1	4	78	15.4462	11.2843	30.9788	1332.63	4.5	75	820.655	-0.5	44
RC24	Czech	M	23	04.jpg	Spider-Grasshopper	2	0	157.407	14.6833	14.2263	2260.71	8.5	128.5	75.6194	22.4317	15.016	979.913	2.5	40.5	14.1609	38.7928	12.4297	1776.91	8	98.5	483.797	0.5	30
RC24	Czech	M	23	05.jpg	Spider-Grasshopper	2	0	14.4673	14.6931	67.4415	2358.42	7	132	104.352	15.6761	45.1503	1206.99	2	67	29.2857	23.8792	14.2184	1455.1	7	72	903.324	0	60
RC24	Czech	M	23	06.jpg	Spider-Grasshopper	2	0	194.122	15.1612	13.8329	2253.28	6	115.5	23.1014	23.0075	28.9952	874.37	2	50.5	24.9258	43.1975	16.4828	1863.74	6.5	91.5	389.538	-0.5	24
RC24	Czech	M	23	07.jpg	Scorpion-Spider	2	0	28.8063	23.6268	22.0101	2985.03	15	166	14.8596	22.4147	30.3937	1147.96	1.5	56.5	13.5381	24.4143	15.0441	870.537	4	51.5	-2114.49	-11	-114.5
RC24	Czech	M	23	08.jpg	Scorpion-Spider	2	0	16.7659	13.3778	14.5753	1946.83	7	104	14.3697	82.0817	17.2648	1200.68	1.5	61.5	13.8559	15.2915	16.3543	1855.26	6	103.5	-91.5639	-1	-0.5
RC24	Czech	M	23	09.jpg	Scorpion-Spider	2	0	32.1767	37.6249	13.8006	1534.5	5.5	86.5	16.0168	96.7634	15.8623	1513.85	5	73.5	46.6241	14.2414	14.9986	1958.78	9	106.5	424.282	3.5	20
RC24	Czech	M	23	10.jpg	Scorpion-Spider	2	0	24.3041	36.7733	30.6824	2763.49	15.5	153.5	76.6016	36.5631	22.8187	1143.33	2	67	15.1309	23.9963	12.2641	1114.54	5.5	61.5	-1648.95	-10	-92
RC24	Czech	M	23	11.jpg	Scorpion-Spider	2	0	21.0237	13.9234	15.0818	3324.76	12.5	182.5	126.711	13.0776	8.127	990.463	2	51.5	53.4459	16.3669	14.6146	680.03	3.5	35.5	-2644.73	-9	-147
RC24	Czech	M	23	12.jpg	Scorpion-Spider	2	0	13.3031	16.9425	14.5679	1830.96	6	98	21.8294	38.3504	14.6841	864.69	2	44.5	14.7837	15.9403	14.3683	2299.16	8	130.5	468.197	2	32.5
RC24	Czech	M	23	13.jpg	Scorpion-Grasshopper	2	9	21.4409	15.4568	15.498	1447.89	4.5	82	15.087	13.3791	16.9126	1830.43	3	95.5	20.9437	16.4587	15.0737	1563.45	7	85	-115.558	-2.5	-3
RC24	Czech	M	23	14.jpg	Scorpion-Grasshopper	2	0	23.0789	22.4518	21.4892	2110.49	9	116.5	13.9799	22.8329	76.0841	1156.34	2.5	65	15.8066	15.2486	22.326	1735.38	6.5	96.5	375.112	2.5	20
RC24	Czech	M	23	15.jpg	Scorpion-Grasshopper	2	0	24.8001	14.1972	12.1509	3558.22	18.5	189.5	15.5465	75.2049	28.6734	1118.84	2.5	59.5	24.1855	14.2647	12.6621	326.122	2.5	17	3232.09	16	172.5
RC24	Czech	M	23	16.jpg	Scorpion-Grasshopper	2	0	12.9149	17.1799	14.9031	1480.7	9	77	15.2821	50.9526	158.08	899.123	4.5	44.5	24.0401	21.3706	15.6591	2628.43	15.5	137.5	-1147.72	-6.5	-60.5
RC24	Czech	M	23	17.jpg	Scorpion-Grasshopper	2	0	14.341	22.6679	14.4024	1364.57	7.5	73.5	23.0228	23.1741	13.095	1257.96	3.5	64.5	13.952	22.5902	23.8719	2375.24	13	130.5	-1010.67	-5.5	-57
RC24	Czech	M	23	18.jpg	Scorpion-Grasshopper	2	0	15.2524	12.4307	33.6399	3097.34	14.5	167	23.6394	49.8651	29.8718	714.388	2	40.5	15.3626	38.7943	42.3967	1176.85	5	63	1920.48	9.5	104
RC25	Czech	F	23	01.jpg	Spider-Grasshopper	1	0	18.3654	15.3762	11.7511	2302.65	12	135	31.6421	13.5291	11.2885	1597.2	4	92	119.712	14.7818	11.7473	1116.68	5	55	1185.98	7	80
RC25	Czech	F	23	02.jpg	Spider-Grasshopper	2	0	59.6456	16.7374	11.4306	3450.11	11	186	60.1027	20.1816	15.07	576.955	3	26.5	26.8067	18.7118	17.1897	996.513	6	55	2453.6	5	131
RC25	Czech	F	23	03.jpg	Spider-Grasshopper	2	0	92.4463	11.1499	25.6326	2223.69	8	128.5	11.5495	48.0686	35.8832	714.061	1	42.5	23.107	12.3386	15.367	2061	8	116	162.694	0	12.5
RC25	Czech	F	23	04.jpg	Spider-Grasshopper	2	0.5	13.0148	28.1333	16.448	3191.61	14.5	173	76.5074	14.5502	43.3822	1001	3	55	13.252	22.8463	23.3611	788.654	3.5	45	2402.96	11	128
RC25	Czech	F	23	05.jpg	Spider-Grasshopper	2	0	26.2921	12.7752	22.5234	3000.47	17.5	169.5	14.9803	22.9664	22.5115	1260.62	3	70	12.8615	14.9335	17.0492	741.662	3.5	44	2258.81	14	125.5
RC25	Czech	F	23	06.jpg	Spider-Grasshopper	2	8	18.3602	15.6133	11.0296	1857.04	8.5	104	15.0434	32.2493	104.141	1087.34	2.5	65	24.0422	21.5438	21.9065	1923.95	10.5	113.5	-66.9177	-2	-9.5
RC25	Czech	F	23	07.jpg	Scorpion-Spider	2	0	22.7811	17.5008	26.9114	3265.95	19	192	31.3624	58.7181	39.2848	1163.21	3	69.5	13.1606	15.211	16.8341	587.926	3	35.5	-2678.03	-16	-156.5
RC25	Czech	F	23	08.jpg	Scorpion-Spider	2	1	93.2463	22.9599	21.4159	2866.64	12.5	151.5	16.5793	58.6005	24.2394	570.034	1.5	30.5	31.8859	12.804	28.708	1535.6	6	63.5	-1331.03	-6.5	-88
RC25	Czech	F	23	09.jpg	Scorpion-Spider	2	0	118.444	99.3618	21.2527	3349.22	14	181	22.3578	18.9624	48.0614	648.543	4	34	15.0381	11.9947	24.8644	999.649	3.5	58.5	-2349.57	-10.5	-122.5
RC25	Czech	F	23	10.jpg	Scorpion-Spider	2	0	13.3745	23.1872	14.5183	2560.61	10.5	146.5	24.7065	20.1799	24.9402	1165.62	4	63	16.3762	20.0116	17.6512	1275.17	7	75	-1285.44	-3.5	-71.5
RC25	Czech	F	23	11.jpg	Scorpion-Spider	2	0	23.2604	14.998	22.1361	2921.65	13.5	163	81.9154	44.9573	19.3208	1029.71	1.5	60	16.799	22.3121	37.5032	1034.64	4.5	54	-1887.01	-9	-109
RC25	Czech	F	23	12.jpg	Scorpion-Spider	1	0	19.0369	14.8767	11.1009	4072.42	14	240	30.7384	14.2575	11.7543	747.94	3	42	17.0909	16.5849	10.4162	196.744	2	12	-3875.67	-12	-228
RC25	Czech	F	23	13.jpg	Scorpion-Grasshopper	1	0	12.0508	17.7242	27.9251	3164.97	16	168	18.3482	26.7808	45.0196	209.933	1	13	18.4614	27.774	16.8694	1635.95	10	93	1529.02	6	75
RC25	Czech	F	23	14.jpg	Scorpion-Grasshopper	2	0	16.4797	13.5365	14.7113	1224.97	6	69.5	13.4273	14.6277	30.3065	1145.4	3.5	68.5	14.5595	11.6134	18.343	2624.24	12	154	-1399.27	-6	-84.5
RC25	Czech	F	23	15.jpg	Scorpion-Grasshopper	2	0	73.3985	16.4119	15.0048	2204.07	9	124.5	22.8803	23.6527	20.9801	1158.83	2.5	68	16.187	13.4436	18.2382	1642.52	9	89.5	561.548	0	35
RC25	Czech	F	23	16.jpg	Scorpion-Grasshopper	1	0	11.284	17.8898	15.0618	2535.42	16	136	257.599	11.9879	18.033	1049.76	6	44	17.9275	14.5417	12.0698	1470.07	10	88	1065.35	6	48
RC25	Czech	F	23	17.jpg	Scorpion-Grasshopper	2	0	17.3783	19.1874	26.609	2028.54	10.5	117	99.1453	15.2894	21.0593	1084.41	3.5	59	165.529	14.3615	22.691	1891.1	6	104.5	137.447	4.5	12.5
RC25	Czech	F	23	18.jpg	Scorpion-Grasshopper	2	0	24.5207	14.8851	11.348	2998.86	17.5	172	13.4054	32.0125	28.0001	1583.04	4.5	87	21.0804	14.6269	16.1355	420.049	2.5	25.5	2578.81	15	146.5
RC26	Czech	M	21	01.jpg	Spider-Grasshopper	2	0	22.2728	15.2393	14.632	1931.04	10	111.5	14.8517	14.5773	23.2417	422.73	2.5	24.5	37.1408	14.5637	30.0016	2644.64	16	138.5	-713.6	-6	-27
RC26	Czech	M	21	02.jpg	Spider-Grasshopper	2	0	14.5305	31.1949	13.7615	1818.41	7	98.5	14.5133	7.17005	7.0756	652.164	1.5	35.5	22.0638	22.5317	22.4153	2527.55	13.5	137	-709.14	-6.5	-38.5
RC26	Czech	M	21	03.jpg	Spider-Grasshopper	2	0	14.6635	15.3416	14.8917	1500.36	7	84	14.6901	15.4911	14.6727	719.613	3	39	14.8976	15.5281	22.4678	2782.57	14	143.5	-1282.21	-7	-59.5
RC26	Czech	M	21	04.jpg	Spider-Grasshopper	2	0	15.5058	15.1047	22.8579	1844.56	9.5	100.5	15.0116	14.3425	30.0616	614.694	2	30	15.103	30.5484	13.9812	2539.83	14	136.5	-695.274	-4.5	-36
RC26	Czech	M	21	05.jpg	Spider-Grasshopper	2	0	15.2268	120.937	36.2553	2921.59	14.5	151.5	15.0239	37.4346	23.1985	416.066	1.5	21	37.9842	22.6682	22.797	1664.39	7	88.5	1257.2	7.5	63
RC26	Czech	M	21	06.jpg	Spider-Grasshopper	2	2.5	15.089	14.1285	22.8303	1191.84	4	66.5	14.57	37.9938	14.474	922.658	4.5	47.5	14.6769	14.9627	15.2076	2748.98	17	155.5	-1557.14	-13	-89
RC26	Czech	M	21	07.jpg	Scorpion-Spider	2	0	14.7713	23.2148	14.3814	1657.4	7	98.5	14.4237	14.9203	14.5927	542.668	1.5	33	14.7821	22.582	30.1931	2794.17	13.5	151	1136.77	6.5	52.5
RC26	Czech	M	21	08.jpg	Scorpion-Spider	2	9.5	14.6241	23.3359	14.4194	2115.45	5	109.5	14.6792	23.0088	22.6979	565.845	2.5	31	14.9443	22.7662	28.9181	2013.75	10	117.5	-101.698	5	8
RC26	Czech	M	21	09.jpg	Scorpion-Spider	2	0	14.35	14.716	15.2168	1517.92	6.5	84.5	105.014	14.0465	15.576	925.817	4	50.5	97.5419	15.3343	29.8304	2580.87	12.5	148	1062.95	6	63.5
RC26	Czech	M	21	10.jpg	Scorpion-Spider	2	0	14.5143	14.9362	23.1586	2636.32	9	147.5	22.3788	14.7917	22.5548	697.565	2.5	39	97.0181	14.3791	15.3828	1668.27	9	94.5	-968.049	0	-53
RC26	Czech	M	21	11.jpg	Scorpion-Spider	2	0	15.2737	15.1556	22.9388	2549.97	9.5	141	15.0429	6.66425	7.1511	150.176	0.5	8.5	14.4924	14.9705	15.1235	2301.94	8	134	-248.026	-1.5	-7
RC26	Czech	M	21	12.jpg	Scorpion-Spider	2	0	23.0489	15.9492	14.2201	2333.32	9	139	14.3688	14.5414	15.6117	515.699	4	31.5	15.1029	14.9976	23.0119	2145.54	9.5	124	-187.779	0.5	-15
RC26	Czech	M	21	13.jpg	Scorpion-Grasshopper	2	0	15.1615	14.3016	15.1951	945.573	4	54.5	23.0283	22.6744	36.8385	761.899	4	43.5	59.7957	98.0493	13.9408	3288.95	15.5	175.5	-2343.37	-11.5	-121
RC26	Czech	M	21	14.jpg	Scorpion-Grasshopper	2	0	120.514	22.3272	14.9854	2111.99	9.5	118	14.9184	15.4511	14.4405	572.565	3	27.5	45.0591	22.1315	22.6587	2322.16	13	134.5	-210.165	-3.5	-16.5
RC26	Czech	M	21	15.jpg	Scorpion-Grasshopper	2	0.5	15.123	15.0187	23.2664	2580.74	10.5	150	105.169	21.87	15.1253	445.29	2.5	24	23.0232	22.8768	21.9805	1889.82	11.5	112	690.921	-1	38
RC26	Czech	M	21	16.jpg	Scorpion-Grasshopper	2	0	104.324	15.0862	30.7777	2584.66	16.5	141	82.3695	30.2298	30.1425	367.895	2	17	21.5298	30.754	14.1188	2053.64	9.5	118.5	531.016	7	22.5
RC26	Czech	M	21	17.jpg	Scorpion-Grasshopper	2	0	104.667	13.8231	15.3915	1364.35	7.5	72	15.447	36.9515	22.7121	352.561	1	19	22.1204	22.0162	15.3008	3276.82	19.5	180.5	-1912.47	-12	-108.5
RC26	Czech	M	21	18.jpg	Scorpion-Grasshopper	2	0	97.4462	22.3422	15.8638	2392.47	14.5	134	15.4066	29.8992	60.6028	600.056	1.5	31.5	30.7851	36.973	37.2755	2002.57	9.5	106.5	389.903	5	27.5
RC27	Czech	F	21	01.jpg	Spider-Grasshopper	2	0	16.1286	22.6739	36.8048	2257.84	8.5	130	22.295	50.8134	75.9913	1030.88	1	62	16.8846	15.3193	12.8066	1702.6	6	95.5	555.235	2.5	34.5
RC27	Czech	F	21	02.jpg	Spider-Grasshopper	2	0	13.9518	15.2348	15.9235	2550.34	8.5	152	14.411	15.7403	104.96	596.069	1	30	16.0719	13.7956	15.0338	1863.23	10	108	687.117	-1.5	44
RC27	Czech	F	21	03.jpg	Spider-Grasshopper	2	0	13.3557	15.3434	23.8093	2433.67	5	143.5	31.0452	44.0756	37.4405	509.032	1	30.5	15.3667	15.3578	14.0307	2050.74	8	118	382.93	-3	25.5
RC27	Czech	F	21	04.jpg	Spider-Grasshopper	2	0	21.8928	14.0965	15.0722	2138.2	7.5	127	23.0122	58.912	17.2806	1006.46	1.5	54.5	15.9082	13.9004	15.1742	1851.82	8.5	108	286.38	-1	19
RC27	Czech	F	21	05.jpg	Spider-Grasshopper	2	0	22.9731	14.5426	38.8882	3041.2	9	176.5	30.8904	28.7302	20.9024	1071.68	1	64.5	70.4098	12.6615	38.0168	880.592	4	50	2160.61	5	126.5
RC27	Czech	F	21	06.jpg	Spider-Grasshopper	2	0	13.3789	15.5328	15.635	3179.73	12.5	187.5	23.0891	83.4732	52.0289	425.216	1.5	24	23.5668	28.5874	23.2348	1394.46	6	71	1785.27	6.5	116.5
RC27	Czech	F	21	07.jpg	Scorpion-Spider	2	0	31.9094	13.269	22.2718	1499	7.5	86.5	14.9997	53.1488	38.1487	941.375	2	43	16.8366	15.4427	36.1398	2554.32	9	133	1055.32	1.5	46.5
RC27	Czech	F	21	08.jpg	Scorpion-Spider	2	0	13.682	15.2583	15.5436	1571.24	4	92.5	16.0299	164.306	67.5019	922.265	2.5	49.5	15.1467	12.8638	25.5457	2508.52	11.5	145	937.276	7.5	52.5
RC27	Czech	F	21	09.jpg	Scorpion-Spider	2	0	15.3641	15.2188	14.2646	3059.82	11.5	183	15.5497	66.8493	37.3926	539.955	1	32.5	16.5307	22.7088	13.5945	1398.7	6	83	-1661.13	-5.5	-100
RC27	Czech	F	21	10.jpg	Scorpion-Spider	2	0	22.8811	15.6578	43.0053	2982.43	9.5	178.5	21.6958	28.715	90.7977	775.866	1.5	46.5	24.7108	13.5103	14.5627	1220.53	4	71.5	-1761.9	-5.5	-107
RC27	Czech	F	21	11.jpg	Scorpion-Spider	2	0	24.5826	20.9712	23.5051	1796.65	5.5	104.5	21.2077	69.2225	73.7547	1095.25	1	65.5	14.6396	14.1581	90.6118	2099.52	10	125.5	302.871	4.5	21
RC27	Czech	F	21	12.jpg	Scorpion-Spider	2	0	24.3158	12.6881	16.8794	2493.7	8	149.5	24.7017	44.5362	29.4866	1207.11	1	72.5	14.5381	16.7993	13.3619	1305.86	2.5	78.5	-1187.84	-5.5	-71
RC27	Czech	F	21	13.jpg	Scorpion-Grasshopper	2	0	13.8077	15.0838	15.992	1924.34	3.5	111	17.124	51.9143	82.4033	693.698	1	41.5	22.0537	15.3288	14.4919	2391.69	9	140	-467.347	-5.5	-29
RC27	Czech	F	21	14.jpg	Scorpion-Grasshopper	2	0	22.2007	15.1818	23.1738	2183.54	8.5	127	21.2648	24.0891	14.3833	805.8	2	48	14.9985	21.1943	23.6716	2012.93	8	114.5	170.616	0.5	12.5
RC27	Czech	F	21	15.jpg	Scorpion-Grasshopper	2	0	13.6527	15.4647	15.597	1488.96	5.5	88	16.1275	29.1044	126.66	971.817	1	58.5	30.9367	13.9705	20.9125	2541.2	10.5	148.5	-1052.24	-5	-60.5
RC27	Czech	F	21	16.jpg	Scorpion-Grasshopper	2	0	13.9553	14.5358	16.4599	3168.11	9	186.5	16.8996	22.3541	53.3382	1017.03	1.5	60	22.6721	13.8311	16.0953	817.948	4	46.5	2350.16	5	140
RC27	Czech	F	21	17.jpg	Scorpion-Grasshopper	2	0	21.9902	15.3316	22.4924	2286.89	10	135	24.8745	44.1194	37.0131	1024.23	1.5	61.5	30.7771	13.9827	16.126	1679.4	6.5	100.5	607.494	3.5	34.5
RC27	Czech	F	21	18.jpg	Scorpion-Grasshopper	2	0	16.1791	13.9413	15.0807	2669.09	10	156	21.6774	113.859	66.9496	1242.61	1	74	14.9061	13.0061	25.1088	1086.99	3.5	63	1582.11	6.5	93
RC28	Czech	M	20	01.jpg	Spider-Grasshopper	2	0	14.4742	23.7736	28.8173	1402.52	7.5	77.5	14.9046	6.55505	22.2508	655.59	0.5	39	21.9715	23.2638	37.8995	2932.7	13	170.5	-1530.18	-5.5	-93
RC28	Czech	M	20	02.jpg	Spider-Grasshopper	2	0	14.6528	38.6505	13.8115	1845.1	7	109	15.1964	22.8969	29.2889	1117.6	3.5	66.5	15.4676	22.0482	15.1867	2040.02	11	119.5	-194.921	-4	-10.5
RC28	Czech	M	20	03.jpg	Spider-Grasshopper	2	0	14.8578	23.1791	22.514	2137.9	13.5	125	14.8896	15.2148	30.9148	502.538	3	28.5	14.1893	22.394	22.6135	2353.71	20.5	119.5	-215.81	-7	5.5
RC28	Czech	M	20	04.jpg	Spider-Grasshopper	2	0	22.7066	14.4348	23.0083	869.886	5	51.5	13.9348	15.2102	15.2423	615.609	2.5	37	31.595	13.543	14.862	3508.95	14.5	210.5	-2639.07	-9.5	-159
RC28	Czech	M	20	05.jpg	Spider-Grasshopper	2	0	30.5505	14.6829	14.6272	2594.9	6.5	153	22.5309	22.0879	22.8216	401.346	2.5	23.5	22.1534	22.7475	36.9691	2013.17	13.5	109.5	581.73	-7	43.5
RC28	Czech	M	20	06.jpg	Spider-Grasshopper	2	0	22.9205	14.5686	14.5551	2009.22	12.5	118.5	23.1077	14.4922	15.329	739.366	4.5	43.5	14.6075	22.5951	14.9849	2264.94	13.5	132.5	-255.718	-1	-14
RC28	Czech	M	20	07.jpg	Scorpion-Spider	2	0	14.4843	15.1577	23.0886	1492.41	10.5	86	14.9389	15.0285	23.0585	735.412	5	42	22.6645	14.6569	14.9607	2767.95	19	149	1275.53	8.5	63
RC28	Czech	M	20	08.jpg	Scorpion-Spider	2	0	22.7807	22.962	21.9717	2643.42	15.5	152.5	22.2637	22.1255	15.0107	768.955	5	44.5	22.9317	22.1979	15.3108	1590.23	8.5	93.5	-1053.2	-7	-59
RC28	Czech	M	20	09.jpg	Scorpion-Spider	2	3.5	29.3056	30.0457	14.7975	1200.64	7.5	67.5	23.1686	14.2007	15.0968	795.238	4.5	44.5	22.7096	29.4184	14.8399	2943.16	18.5	170.5	1742.53	11	103
RC28	Czech	M	20	10.jpg	Scorpion-Spider	2	0	29.8222	14.8862	14.7653	3671.15	26.5	215	22.581	14.2009	22.7049	719.264	2.5	41.5	30.5346	29.8195	15.0068	607.828	4	35	-3063.32	-22.5	-180
RC28	Czech	M	20	11.jpg	Scorpion-Spider	2	23	22.1757	22.959	21.5993	1904.82	10.5	112	15.2382	14.6712	14.4834	149.693	0.5	9	14.6597	15.1347	15.0291	2516.69	15	149	611.868	4.5	37
RC28	Czech	M	20	12.jpg	Scorpion-Spider	2	0	22.8691	14.9934	22.1702	2733.28	14	155	23.5401	22.0164	14.787	427.042	3	25.5	15.1171	22.3467	22.5178	1853.17	10.5	110	-880.118	-3.5	-45
RC28	Czech	M	20	13.jpg	Scorpion-Grasshopper	2	15.5	14.7047	15.188	14.7003	2100.18	9.5	124.5	14.904	6.6671	7.2351	779.935	2.5	47	14.926	14.9277	15.437	1852.07	8.5	109	248.11	1	15.5
RC28	Czech	M	20	14.jpg	Scorpion-Grasshopper	2	0	30.9993	14.1374	38.3309	2129.54	9.5	122.5	15.0303	14.7106	15.0487	795.43	2.5	46.5	14.2598	14.8648	22.4587	2073.43	10.5	119	56.1104	-1	3.5
RC28	Czech	M	20	15.jpg	Scorpion-Grasshopper	2	0	14.418	30.218	15.3118	2580.08	18	150	14.5132	14.7606	23.0559	183.824	1.5	11	14.3327	28.2445	11.5869	2227.28	8	128	352.795	10	22
RC28	Czech	M	20	16.jpg	Scorpion-Grasshopper	2	0	22.0565	14.4773	22.42	3220.39	14	192.5	14.5319	30.0711	15.0861	597.327	3.5	35	23.2105	14.0966	15.1487	1176.91	8	68	2043.49	6	124.5
RC28	Czech	M	20	17.jpg	Scorpion-Grasshopper	2	1	23.676	14.8128	14.8237	1635.35	11.5	93.5	14.2954	30.168	29.2401	659.012	4	32	22.4174	15.5654	14.7243	2700.39	14.5	143	-1065.04	-3	-49.5
RC28	Czech	M	20	18.jpg	Scorpion-Grasshopper	2	0	22.6048	23.0761	21.9346	1863.78	9.5	108	22.9329	14.3077	14.9899	457.679	3.5	27.5	30.5084	14.4939	15.3482	2684.17	14	155.5	-820.385	-4.5	-47.5
RC29	Czech	M	41	01.jpg	Spider-Grasshopper	2	0	17.5427	12.639	20.9798	1512.08	7	90.5	15.3014	14.3753	22.0823	832.575	1.5	50	14.7733	15.0833	23.0089	2646.23	12.5	155	-1134.15	-5.5	-64.5
RC29	Czech	M	41	02.jpg	Spider-Grasshopper	2	0	14.8107	14.2145	14.8339	2026.29	11.5	118.5	15.2016	22.4254	14.9317	536.827	2	32	14.5597	22.314	30.2688	2435.7	10.5	143.5	-409.411	1	-25
RC29	Czech	M	41	03.jpg	Spider-Grasshopper	2	0	14.2274	22.974	51.8227	2062.28	9	123	14.8192	6.8418	7.1782	502.521	2	30.5	23.0437	14.1046	14.765	2437.12	13.5	144	-374.839	-4.5	-21
RC29	Czech	M	41	04.jpg	Spider-Grasshopper	2	0	14.54	15.0721	23.0357	1368.91	6.5	80	30.0069	29.3602	23.0305	929.437	2.5	55.5	15.1478	23.2847	14.1989	2692.53	12.5	161	-1323.62	-6	-81
RC29	Czech	M	41	05.jpg	Spider-Grasshopper	2	0	15.3316	23.3289	21.4175	2550.08	6.5	152.5	14.4082	22.4388	29.5701	456.935	1.5	27.5	14.8798	23.0447	14.6546	1995.1	6.5	118.5	554.985	0	34
RC29	Czech	M	41	06.jpg	Spider-Grasshopper	2	0	22.9844	13.8117	15.0587	1761.54	6	102.5	164.307	7.20115	15.1976	180.54	0.5	6	22.1634	23.4467	21.7307	3060.16	15.5	176	-1298.62	-9.5	-73.5
RC29	Czech	M	41	07.jpg	Scorpion-Spider	2	0	15.5202	30.4378	13.9157	675.184	3.5	37.5	15.3998	15.0521	67.5219	705.002	1	42.5	14.3847	15.0017	15.1437	3622.06	11	213	2946.87	7.5	175.5
RC29	Czech	M	41	08.jpg	Scorpion-Spider	2	0.5	15.5645	14.5906	15.2639	1792.42	6.5	106	7.0527	6.91575	7.1033	180.944	1	10.5	15.1686	22.6623	21.9684	3015	9.5	178	1222.58	3	72
RC29	Czech	M	41	09.jpg	Scorpion-Spider	2	0	14.669	15.0387	15.1821	2122.28	9.5	125	14.5122	21.9425	22.4688	423.553	0.5	25	14.7099	22.9683	15.0897	2456.46	12.5	144.5	334.184	3	19.5
RC29	Czech	M	41	10.jpg	Scorpion-Spider	2	0	14.5381	15.5882	14.9563	2197.16	9	124.5	22.6676	22.4868	30.8391	619.006	1.5	36.5	14.7211	15.2401	14.319	2177.48	8	128	-19.6789	-1	3.5
RC29	Czech	M	41	11.jpg	Scorpion-Spider	2	0	201.743	22.633	22.6854	3367.15	11	194	14.6791	30.9153	21.5972	715.931	4	42	22.7054	22.3998	22.3226	937.88	5	55	-2429.27	-6	-139
RC29	Czech	M	41	12.jpg	Scorpion-Spider	2	21	14.6838	14.9372	14.8878	1931.44	9	115.5	15.2949	29.9789	38.6627	863.086	2.5	51.5	14.7645	14.8933	14.9586	1776.68	10	101	-154.768	1	-14.5
RC29	Czech	M	41	13.jpg	Scorpion-Grasshopper	2	0	23.3163	13.9488	15.0247	2422.73	9.5	141.5	14.5055	31.6813	13.4837	274.14	1	16	15.1604	23.0281	22.3911	2302.23	8	136.5	120.495	1.5	5
RC29	Czech	M	41	14.jpg	Scorpion-Grasshopper	2	0	14.7515	14.4221	15.2953	2370.23	9	140	23.0848	7.2383	14.8073	364.142	2	21.5	15.1951	31.0553	13.8422	2261	9.5	135	109.225	-0.5	5
RC29	Czech	M	41	15.jpg	Scorpion-Grasshopper	2	0.5	15.1266	22.2243	46.0933	2549.73	11	153	15.1723	30.3375	37.4286	734.673	2.5	43	15.5787	14.7975	14.6235	1710.5	8.5	100.5	839.227	2.5	52.5
RC29	Czech	M	41	16.jpg	Scorpion-Grasshopper	2	0	29.7475	37.6587	37.5775	2396.32	12.5	136	14.6856	31.192	21.1852	1083.09	3	64	14.6215	22.4477	23.1549	1515.82	7.5	83.5	880.499	5	52.5
RC29	Czech	M	41	17.jpg	Scorpion-Grasshopper	2	0	15.451	14.5561	23.2645	2100.77	8	124.5	14.2768	53.6571	29.4764	892.088	3	54	23.0497	14.5341	29.9271	2002.06	8	119	98.7189	0	5.5
RC29	Czech	M	41	18.jpg	Scorpion-Grasshopper	2	0	14.9466	14.5717	15.4776	1987.3	7	118	14.5415	30.8006	36.7716	1248.52	1.5	75	15.3256	31.5911	13.7683	1766.66	9.5	104.5	220.645	-2.5	13.5
RC30	Czech	F	24	01.jpg	Spider-Grasshopper	2	0	16.8398	28.8477	39.1685	2227.49	10.5	125.5	12.7716	25.3667	28.1056	997.339	1.5	60	23.1353	14.0116	16.9205	1761.81	7.5	98	465.687	3	27.5
RC30	Czech	F	24	02.jpg	Spider-Grasshopper	2	0	16.5767	20.7506	16.0128	2306.08	14.5	123.5	75.039	13.6925	32.7765	610.154	3	28	14.4176	24.9594	11.8146	2089.5	10.5	117.5	216.58	4	6
RC30	Czech	F	24	03.jpg	Spider-Grasshopper	2	0	26.6475	19.0504	14.0185	1858.52	8	108	17.9726	35.8751	55.1436	585.348	1	31.5	12.1065	17.3865	22.196	2550.98	13.5	148	-692.468	-5.5	-40
RC30	Czech	F	24	04.jpg	Spider-Grasshopper	2	0	13.1343	14.945	39.132	1798.84	7	99	15.697	22.6721	36.6919	1087.28	2	62	11.977	32.9548	51.0132	2108.12	10	117	-309.277	-3	-18
RC30	Czech	F	24	05.jpg	Spider-Grasshopper	2	0	16.642	13.917	14.5723	2137.95	12.5	120	17.8321	30.343	22.1025	983.402	1.5	53.5	15.4776	20.4739	24.3026	1881.43	9.5	104	256.522	3	16
RC30	Czech	F	24	06.jpg	Spider-Grasshopper	2	0	17.8392	15.1995	21.3463	2523.58	11	139.5	15.8787	42.8539	32.8825	824.085	2.5	47	14.9938	36.9275	38.196	1653.84	6.5	91	869.737	4.5	48.5
RC30	Czech	F	24	07.jpg	Scorpion-Spider	2	0	15.0249	16.3653	13.6052	1607.73	7.5	93.5	18.1556	66.4703	14.403	913.285	1	52	18.2943	15.2061	11.5862	2483.02	10.5	144.5	875.292	3	51
RC30	Czech	F	24	08.jpg	Scorpion-Spider	2	0	16.5884	13.1623	23.7095	2128.44	9.5	126	20.9337	21.8304	38.9359	904.539	2	53.5	16.1707	19.525	17.6727	1972.55	8	109.5	-155.883	-1.5	-16.5
RC30	Czech	F	24	09.jpg	Scorpion-Spider	2	0	21.3054	28.8499	28.77	2612.83	14.5	142.5	13.0996	14.9413	30.3146	629.952	1	36	17.4196	21.5251	14.6898	1747.61	8	103	-865.221	-6.5	-39.5
RC30	Czech	F	24	10.jpg	Scorpion-Spider	2	0	13.3877	14.9492	22.4953	1994.21	5	114.5	15.0219	39.0162	64.997	956.826	1	57	26.0392	12.848	22.623	2051.62	8.5	117	57.4113	3.5	2.5
RC30	Czech	F	24	11.jpg	Scorpion-Spider	2	0	12.9585	15.1482	16.7206	2144.79	10	125	15.104	22.8745	30.8424	923.654	1.5	55	14.2182	16.5818	19.3169	1927.06	9	107.5	-217.724	-1	-17.5
RC30	Czech	F	24	12.jpg	Scorpion-Spider	2	0	24.5553	29.5354	13.7212	2519.71	11.5	144	15.2258	75.0846	75.567	1071.78	1.5	60	15.1063	11.7697	32.565	1406.78	6	82.5	-1112.92	-5.5	-61.5
RC30	Czech	F	24	13.jpg	Scorpion-Grasshopper	2	0	14.8729	16.3415	13.9102	2767	15.5	154.5	23.7069	29.8002	35.5332	632.677	1	38	17.3612	21.6482	14.6012	1605.59	6	93	1161.4	9.5	61.5
RC30	Czech	F	24	14.jpg	Scorpion-Grasshopper	2	0	24.0348	21.2695	22.153	2587.49	14	143.5	95.8151	15.9599	14.0611	906.46	1	52.5	18.0072	15.1563	21.8737	1473.57	9	83.5	1113.92	5	60
RC30	Czech	F	24	15.jpg	Scorpion-Grasshopper	2	0	13.765	24.0611	20.5324	1803.54	9.5	102.5	12.9931	67.6501	37.2407	955.89	2	54	24.031	11.3863	25.8703	2243.22	10.5	130.5	-439.676	-1	-28
RC30	Czech	F	24	16.jpg	Scorpion-Grasshopper	2	0	16.5159	13.4199	15.0113	1545.28	9.5	88	13.9275	156.5	38.4171	1133.94	2.5	61	23.5551	14.0798	16.3865	2315.27	11.5	131	-769.995	-2	-43
RC30	Czech	F	24	17.jpg	Scorpion-Grasshopper	2	0	10.8879	17.7187	15.749	2298.41	10.5	127.5	16.6108	37.9403	21.0488	983.815	1.5	58.5	30.1975	12.3821	60.9645	1671.3	9	92.5	627.104	1.5	35
RC30	Czech	F	24	18.jpg	Scorpion-Grasshopper	2	1.5	15.6834	11.4869	17.7753	2246.7	13.5	126	345.864	21.1796	73.4133	1130.96	2	58	16.7389	13.3039	15.1497	1350.13	7.5	71	896.571	6	55
RC31	Czech	F	20	01.jpg	Spider-Grasshopper	1	0	18.2654	26.4047	19.0875	472.091	1	25	12.0033	134.325	-1	149.459	1	9	152.901	45.5535	26.1481	4372.56	10	256	-3900.46	-9	-231
RC31	Czech	F	20	04.jpg	Spider-Grasshopper	1	0	17.3146	60.0219	11.4087	254.533	1	15	12.2689	-1	-1	15.1271	0	1	17.9852	15.0758	11.5441	4741.2	10	246	-4486.67	-9	-231
RC31	Czech	F	20	05.jpg	Spider-Grasshopper	1	0	11.7082	18.1948	15.284	225.052	1	13	18.448	104.84	90.4048	592.969	1	35	34.8665	10.4689	18.3144	4176.59	11	238	-3951.53	-10	-225
RC31	Czech	F	20	07.jpg	Scorpion-Spider	2	0	111.814	16.7276	19.3439	372.916	1	10.5	7.02065	4.87765	8.70495	391.119	1	20.5	26.4376	18.4607	39.9973	4230.92	10.5	225.5	3858.01	9.5	215
RC31	Czech	F	20	10.jpg	Scorpion-Spider	1	0	225.028	18.6082	14.5403	196.788	1	6	14.694	74.9792	342.221	1540.88	1	87	18.6045	27.5203	19.0882	3257.17	3	195	3060.39	2	189
RC31	Czech	F	20	11.jpg	Scorpion-Spider	1	0	30.6085	14.1815	10.8767	297.475	2	16	14.8911	11.1317	19.831	1907.54	2	113	15.1176	11.4712	19.0975	2813.19	4	166	2515.72	2	150
RC31	Czech	F	20	13.jpg	Scorpion-Grasshopper	1	0	14.9031	11.5888	18.5517	328.862	1	19	34.6068	10.7051	33.2157	818.363	1	49	10.6888	18.7199	14.7003	3839.33	11	219	-3510.47	-10	-200
RC31	Czech	F	20	15.jpg	Scorpion-Grasshopper	1	0	27.3422	17.9843	14.7756	517.305	1	28	18.4993	194.842	76.2358	562.764	1	34	18.0687	15.2653	101.43	3914.47	8	223	-3397.17	-7	-195
RC31	Czech	F	20	16.jpg	Scorpion-Grasshopper	2	0	14.7025	22.2658	24.9674	2131.07	6	120.5	16.6813	21.4756	36.9847	429.817	1.5	24.5	10.7886	54.5567	30.2857	2441.12	9.5	143.5	-310.048	-3.5	-23
RC31	Czech	F	20	17.jpg	Scorpion-Grasshopper	2	0	26.4505	29.2809	20.6369	202.153	1	10.5	15.0259	52.8576	50.2026	1150.65	3.5	67.5	14.5059	23.2865	21.9203	3657.36	7.5	209	-3455.21	-6.5	-198.5
RC31	Czech	F	20	18.jpg	Scorpion-Grasshopper	1	0	18.6009	14.9354	11.4245	344.796	2	21	15.2689	89.5509	101.928	253.219	1	15	11.529	18.4378	15.5568	4396.74	17	259	-4051.94	-15	-238
RC32	Czech	F	21	01.jpg	Spider-Grasshopper	2	0	14.8851	15.2388	14.4873	2161.04	6.5	88	23.1955	14.2926	22.7563	903.821	3	39	30.5462	29.5614	29.7832	1956.08	7.5	88.5	204.962	-1	-0.5
RC32	Czech	F	21	02.jpg	Spider-Grasshopper	2	13.5	15.5018	22.6263	22.3178	3171.46	8.5	156	52.3	52.4402	22.987	473.49	1.5	24.5	22.8652	14.523	44.9763	1098.78	3	48.5	2072.69	5.5	107.5
RC32	Czech	F	21	03.jpg	Spider-Grasshopper	2	1.5	15.2232	15.1163	14.5953	2613.88	9	125	23.6389	6.90605	7.15475	596.275	2	32.5	38.541	29.0234	30.3177	1765.86	5.5	73.5	848.018	3.5	51.5
RC32	Czech	F	21	04.jpg	Spider-Grasshopper	2	0	15.3993	22.3753	14.602	1680.01	7	58	15.026	37.3664	37.8276	1196.61	4.5	53.5	285.104	14.3683	14.9153	2064.83	8.5	79.5	-384.818	-1.5	-21.5
RC32	Czech	F	21	05.jpg	Spider-Grasshopper	2	0	22.0734	52.9957	22.6163	3093.82	10.5	135	314.84	14.8314	22.5615	712.418	2	31	96.7755	15.0366	14.9829	1135.94	4.5	50.5	1957.88	6	84.5
RC32	Czech	F	21	06.jpg	Spider-Grasshopper	2	4.5	21.7467	14.5364	14.8997	3537.94	17.5	178	22.4735	52.631	21.914	720.636	3.5	32.5	23.2014	14.2182	22.4529	593.437	2.5	27	2944.5	15	151
RC32	Czech	F	21	07.jpg	Scorpion-Spider	2	0.5	164.397	15.4492	22.9933	1110.51	5.5	44.5	15.6856	29.7377	6.7889	468.347	1.5	23	14.3611	23.8604	14.6777	3330.05	12	138.5	2219.54	6.5	94
RC32	Czech	F	21	08.jpg	Scorpion-Spider	1	38	14.8687	15.2076	14.8058	2107.31	7	57	299.513	31.3741	13.5117	711.283	3	33	15.4044	29.8759	16.3795	1658.87	7	40	-448.445	0	-17
RC32	Czech	F	21	09.jpg	Scorpion-Spider	2	1	14.9988	23.586	21.4913	2793.93	11	138	14.7218	23.3734	28.8807	461.07	1.5	10	14.9598	23.0877	22.4982	1736.35	6	93	-1057.59	-5	-45
RC32	Czech	F	21	10.jpg	Scorpion-Spider	2	3.5	23.2464	13.8966	15.2219	1721.32	7	62	15.9082	66.4997	37.0427	254.64	1	12.5	194.455	22.6922	22.5481	3033.81	9	116	1312.49	2	54
RC32	Czech	F	21	11.jpg	Scorpion-Spider	2	1	22.6448	14.732	22.6043	1919.94	5.5	105.5	22.4038	21.7815	22.8953	726.786	2	37.5	224.216	23.2692	14.3793	2284.03	8.5	97	364.093	3	-8.5
RC32	Czech	F	21	12.jpg	Scorpion-Spider	2	0	112.607	45.4657	13.8049	1825.83	9	73.5	15.3521	30.0045	29.9185	686.807	3.5	36.5	142.074	15.1056	22.5403	2508.42	10	112.5	682.598	1	39
RC32	Czech	F	21	13.jpg	Scorpion-Grasshopper	2	0	104.627	22.6384	23.1999	3112.66	13.5	150.5	14.9958	15.327	31.4379	319.767	1.5	15	118.237	15.4182	22.0015	1461.39	6.5	78	1651.26	7	72.5
RC32	Czech	F	21	14.jpg	Scorpion-Grasshopper	2	0	14.9581	22.2293	46.2329	3517.76	11.5	159	165.1	14.3588	15.0936	835.813	5	45.5	22.8	14.6742	14.8425	580.939	2	33.5	2936.83	9.5	125.5
RC32	Czech	F	21	15.jpg	Scorpion-Grasshopper	2	0	22.8899	22.1094	14.9553	2358.84	9	127	15.1916	22.441	45.8909	899.554	3	41	16.2805	29.0998	14.9833	1744.1	7.5	78	614.734	1.5	49
RC32	Czech	F	21	16.jpg	Scorpion-Grasshopper	2	0	142.303	30.443	22.6421	1342.79	5.5	54.5	142.586	22.4259	22.6532	791.47	2	34.5	112.593	14.9406	15.0039	2662.04	5.5	85	-1319.25	0	-30.5
RC32	Czech	F	21	17.jpg	Scorpion-Grasshopper	2	12.5	128.103	14.5611	14.7153	2767	9.5	129	23.2218	21.7398	29.9638	644.938	1.5	18	22.3126	15.2258	15.5465	1324.05	5	42.5	1442.96	4.5	86.5
RC32	Czech	F	21	18.jpg	Scorpion-Grasshopper	2	0.5	30.7793	36.8322	15.1416	2865.18	12	142.5	149.816	14.7961	52.5764	802.816	1	38	22.1747	37.7689	15.0186	1203.16	4.5	67	1662.01	7.5	75.5
RC33	Czech	F	23	01.jpg	Spider-Grasshopper	2	2	67.8152	16.8661	22.4775	2667.32	13	153	43.9841	15.6906	28.8918	675.424	4.5	37.5	23.2724	13.5364	15.2365	1618.14	6.5	76	1049.18	6.5	77
RC33	Czech	F	23	02.jpg	Spider-Grasshopper	2	0	17.0731	15.0974	12.6554	1901.78	10	106.5	25.4944	28.7915	30.6641	947.1	4	54.5	99.1925	19.8156	46.8709	2100.02	12	115.5	-198.242	-2	-9
RC33	Czech	F	23	03.jpg	Spider-Grasshopper	2	0	24.3311	21.1056	15.7199	1653.7	4	90.5	14.9885	76.0693	21.4368	1351.62	2	80	89.7446	23.0024	15.9163	1997.32	10.5	109.5	-343.615	-6.5	-19
RC33	Czech	F	23	04.jpg	Spider-Grasshopper	2	0	16.1537	13.8449	15.3381	2062.33	11.5	120	25.3275	13.1691	5.82935	896.243	2.5	45.5	23.9122	21.6324	14.3118	2031.95	9	111.5	30.3766	2.5	8.5
RC33	Czech	F	23	05.jpg	Spider-Grasshopper	2	0.5	82.4521	14.6411	46.1836	2360.97	11.5	123	14.7357	16.2796	45.5159	1054.29	1	63	90.2846	15.6511	13.8408	1579.95	6.5	84	781.013	5	39
RC33	Czech	F	23	06.jpg	Spider-Grasshopper	2	0	53.4493	60.5688	11.7627	1938.35	8	108	13.9583	90.9621	59.0513	1057.71	2.5	59.5	13.3087	22.8752	14.1524	2009.46	10	113.5	-71.1039	-2	-5.5
RC33	Czech	F	23	07.jpg	Scorpion-Spider	2	1.5	13.1298	24.2144	14.0128	2142.31	9.5	120	23.1944	30.0134	45.5924	550.618	2.5	32.5	122.156	21.0349	16.2202	2196.81	7	123	54.5016	-2.5	3
RC33	Czech	F	23	08.jpg	Scorpion-Spider	2	0	24.7341	12.232	18.0878	1883.21	8	111	16.3394	52.9197	28.1362	1210.49	1.5	71.5	25.3039	13.9009	22.2325	1916.34	11.5	107	33.135	3.5	-4
RC33	Czech	F	23	09.jpg	Scorpion-Spider	2	0	89.8816	23.1001	15.8289	2014.07	10.5	113	16.3168	22.4434	13.8421	1343.06	3.5	78.5	14.4028	22.0255	14.5703	1634.46	4	95	-379.614	-6.5	-18
RC33	Czech	F	23	10.jpg	Scorpion-Spider	2	1.5	22.6091	22.5495	14.5094	1975.42	8.5	116.5	22.1064	38.0339	21.1764	876.754	2.5	47	60.9724	14.538	13.9326	2041.37	11	114	65.9463	2.5	-2.5
RC33	Czech	F	23	11.jpg	Scorpion-Spider	2	0	37.2915	13.6376	14.4909	1806.35	7	106.5	21.7775	23.1593	36.47	901.024	1.5	53.5	47.6966	14.7434	20.5488	2290.73	11	134	484.381	4	27.5
RC33	Czech	F	23	12.jpg	Scorpion-Spider	2	1	29.4152	14.8123	22.5777	2922.64	11	142.5	254.373	30.911	36.5694	472.07	0.5	7.5	28.2518	39.577	51.025	1528.13	6.5	73.5	-1394.51	-4.5	-69
RC33	Czech	F	23	13.jpg	Scorpion-Grasshopper	2	0	159.678	30.1409	14.9295	2396.33	11.5	132.5	14.3663	22.8188	24.0097	1259.87	4.5	69	15.6162	15.8851	19.9075	1312.64	6	72	1083.69	5.5	60.5
RC33	Czech	F	23	14.jpg	Scorpion-Grasshopper	2	1	23.1924	12.7954	17.1831	2335.97	10.5	134	12.7951	17.1423	37.5193	678.677	3	40.5	74.0628	14.4254	16.8395	1953.34	9.5	107	382.625	1	27
RC33	Czech	F	23	15.jpg	Scorpion-Grasshopper	2	0	17.5984	14.9614	12.5206	2809.31	12.5	163	22.3643	16.177	36.5166	1109.63	2	63.5	54.0032	13.9395	14.4495	1061.04	4	60	1748.27	8.5	103
RC33	Czech	F	23	16.jpg	Scorpion-Grasshopper	2	0	13.2967	15.0256	16.4345	2489.12	12	141	14.6078	58.7973	47.3912	672.098	1	36	128.132	13.8083	22.2822	1849.11	5.5	107	640.007	6.5	34
RC33	Czech	F	23	17.jpg	Scorpion-Grasshopper	2	6.5	31.4645	13.5636	16.4114	2246.08	11	124.5	23.244	50.3138	25.1546	854.798	3.5	48.5	47.525	13.93	14.5286	1616.04	6.5	87	630.032	4.5	37.5
RC33	Czech	F	23	18.jpg	Scorpion-Grasshopper	2	2	16.8334	31.1071	29.3175	2351.69	14	132	16.287	25.8866	65.4061	713.348	1	42	12.3308	17.2868	30.1531	1908.81	12	113	442.877	2	19
RC34	Czech	F	21	01.jpg	Spider-Grasshopper	1	0	14.8504	14.2235	16.389	1297.95	4	78	15.1402	61.7076	28.8144	803.227	2	48	30.8365	14.1021	14.9899	2901.92	9	171	-1603.97	-5	-93
RC34	Czech	F	21	03.jpg	Spider-Grasshopper	1	0	15.5369	14.1888	15.4354	3697.51	8	213	15.0493	60.8344	53.2368	989.961	1	59	14.7655	14.4804	15.5287	315.225	1	16	3382.29	7	197
RC34	Czech	F	21	04.jpg	Spider-Grasshopper	1	0	14.4211	15.1195	15.1744	2729.76	7	158	15.1883	29.9504	15.1067	1598.16	5	87	30.9692	14.7242	14.3804	681.989	2	40	2047.77	5	118
RC34	Czech	F	21	05.jpg	Spider-Grasshopper	1	0	14.7117	31.445	13.9993	3989.86	12	239	15.6457	60.6938	14.0277	645.046	3	39	15.2433	14.1313	16.3498	367.398	1	20	3622.46	11	219
RC34	Czech	F	21	06.jpg	Spider-Grasshopper	2	0	15.7245	22.5004	14.2083	3210.07	6	188	14.9999	14.5934	15.4818	937.551	1	55.5	22.297	22.2174	30.1	851.32	3.5	48.5	2358.75	2.5	139.5
RC34	Czech	F	21	07.jpg	Scorpion-Spider	2	0	22.4157	15.1236	15.3559	2523.8	9.5	148.5	30.3045	29.9613	21.2628	880.73	1.5	53	14.9017	14.7064	15.1966	1597.3	4	95.5	-926.497	-5.5	-53
RC34	Czech	F	21	09.jpg	Scorpion-Spider	2	0	22.5437	14.5297	14.7639	3145.75	4.5	187.5	30.995	21.5873	14.678	596.572	1	35	22.0891	14.1881	15.2179	1259.76	4.5	74	-1885.99	0	-113.5
RC34	Czech	F	21	10.jpg	Scorpion-Spider	1	0	16.0215	15.3858	44.9269	1627.68	5	94	31.577	28.7881	15.3378	847.171	1	51	14.2641	15.3241	15.2182	2519.55	10	149	891.869	5	55
RC34	Czech	F	21	11.jpg	Scorpion-Spider	1	0	31.5039	13.4668	30.8249	3246.82	7	195	15.3792	14.3765	15.2516	1417.74	2	85	30.5851	14.1823	15.7664	337.676	2	20	-2909.14	-5	-175
RC34	Czech	F	21	12.jpg	Scorpion-Spider	1	0	15.7688	30.5185	14.3938	2625.41	3	157	31.1649	28.3018	240.291	756.303	3	32	15.0168	14.994	60.8855	1619.64	6	92	-1005.77	3	-65
RC34	Czech	F	21	13.jpg	Scorpion-Grasshopper	1	0	30.1813	60.5349	29.7774	112.656	1	5	14.3234	15.8181	15.0175	1058.28	2	63	14.2968	14.1366	15.4195	3824.19	6	228	-3711.53	-5	-223
RC34	Czech	F	21	14.jpg	Scorpion-Grasshopper	1	0	15.6508	14.8204	14.631	1349.96	7	75	15.8864	74.724	45.2954	968.434	2	56	13.0367	15.0561	14.1785	2676.42	9	160	-1326.46	-2	-85
RC34	Czech	F	21	18.jpg	Scorpion-Grasshopper	1	0	31.6257	13.4166	15.2118	397.153	1	24	15.4068	15.3275	14.4488	1403.2	3	84	14.7998	15.1051	14.7428	3202.87	7	191	-2805.72	-6	-167
RC35	Czech	F	21	01.jpg	Spider-Grasshopper	2	0	104.099	30.8849	61.3057	1248.45	7	65	80.7761	37.8449	30.9276	858.225	1.5	49.5	14.8008	16.3729	23.1621	2898.77	16	160	-1650.33	-9	-95
RC35	Czech	F	21	02.jpg	Spider-Grasshopper	2	0	20.0653	16.9162	13.1799	1585.54	8	93.5	15.425	36.1982	45.9989	1092.97	2	64	21.3526	14.5411	31.5544	2307.98	9.5	127.5	-722.435	-1.5	-34
RC35	Czech	F	21	03.jpg	Spider-Grasshopper	2	0	85.3529	30.8207	35.2701	1767.05	7.5	96	23.9369	61.1671	44.3603	1323.08	2.5	74.5	12.2602	17.792	15.34	1916.08	6	112.5	-149.025	1.5	-16.5
RC35	Czech	F	21	04.jpg	Spider-Grasshopper	2	0	15.6735	11.6792	31.1875	1934.43	10.5	106.5	16.6269	51.3777	20.6501	815.001	2	45	91.3938	12.2847	27.9787	2249.48	8	120.5	-315.054	2.5	-14
RC35	Czech	F	21	05.jpg	Spider-Grasshopper	2	0	84.6363	14.5859	11.9807	1945.32	8.5	113	15.3859	20.8615	22.3429	967.598	1	58	16.5304	14.661	21.8517	2088.38	9.5	117	-143.058	-1	-4
RC35	Czech	F	21	06.jpg	Spider-Grasshopper	1	0	13.577	12.2878	17.7754	3357.77	20	195	29.6912	45.0102	14.9942	765.057	3	25	30.2786	14.895	12.1312	878.136	4	52	2479.63	16	143
RC35	Czech	F	21	07.jpg	Scorpion-Spider	2	0	32.4108	12.5358	22.3832	944.366	5.5	52	22.7639	66.7416	31.3174	867.059	2.5	47.5	14.5087	21.2399	22.3791	3160.25	14	182	2215.89	8.5	130
RC35	Czech	F	21	08.jpg	Scorpion-Spider	1	0	14.3968	30.9841	26.4633	424.944	1	18	12.4843	45.9479	43.9462	571.053	2	34	17.5487	45.0521	45.6022	4021.22	22	225	3596.28	21	207
RC35	Czech	F	21	09.jpg	Scorpion-Spider	1	0	15.2209	12.0378	17.6631	2947.55	18	177	17.606	28.4331	61.5574	848.913	1	50	13.9079	12.2143	18.1661	1211.93	8	65	-1735.62	-10	-112
RC35	Czech	F	21	10.jpg	Scorpion-Spider	2	0	22.9265	14.5854	16.4359	2681.71	10.5	150	11.6274	25.0576	37.6177	967.078	1.5	54.5	112.68	12.1976	17.8466	1352.83	6	76.5	-1328.87	-4.5	-73.5
RC35	Czech	F	21	11.jpg	Scorpion-Spider	2	0	117.686	17.5043	21.0484	1984.09	11.5	109.5	22.5368	53.5217	42.3939	899.958	2.5	51	13.6118	23.8165	21.052	2129.13	12	120	145.037	0.5	10.5
RC35	Czech	F	21	12.jpg	Scorpion-Spider	2	0	23.0494	22.9321	12.5072	2498.78	12.5	141	16.9712	52.3807	13.0923	780.979	2	44	183.005	13.0055	15.3503	1714.99	7.5	94	-783.784	-5	-47
RC35	Czech	F	21	13.jpg	Scorpion-Grasshopper	2	0	16.5715	20.6737	31.0929	1508.06	8	82	76.898	28.3167	15.8371	1102.28	1.5	64.5	13.4611	14.9605	16.3818	2380.15	7	137	-872.09	1	-55
RC35	Czech	F	21	14.jpg	Scorpion-Grasshopper	1	0	14.9268	12.4173	34.1607	2314.62	11	131	14.9865	46.0078	163.928	690.039	1	41	15.0372	12.339	18.5694	2009.9	4	110	304.717	7	21
RC35	Czech	F	21	15.jpg	Scorpion-Grasshopper	2	0	16.3109	13.636	24.5834	2186.25	11	122.5	31.2652	28.6262	19.7492	846.233	2.5	48	22.0095	45.2569	46.3	1973.04	8.5	111	213.207	2.5	11.5
RC35	Czech	F	21	16.jpg	Scorpion-Grasshopper	2	0	107.808	10.5648	39.6449	2773.33	11.5	157	17.6821	15.3986	37.9047	669.993	2.5	35.5	13.4838	14.8259	23.3776	1557.27	7	85	1216.06	4.5	72
RC35	Czech	F	21	17.jpg	Scorpion-Grasshopper	2	0	21.7319	14.4663	22.3403	2497.3	12	145.5	15.8578	60.0175	36.8805	967.963	3	49.5	23.4444	28.6991	44.8692	1529.37	6.5	85	967.927	5.5	60.5
RC35	Czech	F	21	18.jpg	Scorpion-Grasshopper	2	0	13.7176	24.1984	26.3342	2470.09	10	141	13.6919	22.7104	98.4236	731.638	1	42	14.9264	16.0178	20.2301	1800.03	7.5	104.5	670.065	2.5	36.5
RC36	Czech	F	21	01.jpg	Spider-Grasshopper	2	11	14.6333	22.8323	22.5227	1972.57	10	99.5	6.51395	7.46895	7.078	277.382	1	14.5	188.152	14.9851	22.1987	2545.98	12.5	138.5	-573.403	-2.5	-39
RC36	Czech	F	21	02.jpg	Spider-Grasshopper	2	0	15.1634	21.8772	23.9136	1619.25	10	92.5	15.9746	29.9452	23.2312	533.25	1	32	13.9209	15.2205	15.7433	2846.86	15.5	158.5	-1227.61	-5.5	-66
RC36	Czech	F	21	03.jpg	Spider-Grasshopper	2	0	31.7732	13.4247	30.898	2361.58	9.5	131	16.8503	21.3169	23.0118	596.214	1	35	14.4828	29.5671	15.8478	2044.4	9	109	317.179	0.5	22
RC36	Czech	F	21	04.jpg	Spider-Grasshopper	2	0	14.8347	38.8541	22.0774	1936.86	5.5	109.5	14.3475	14.0764	22.9634	1183.82	2.5	57	13.9659	15.087	15.8454	1887.49	9	100	49.372	-3.5	9.5
RC36	Czech	F	21	05.jpg	Spider-Grasshopper	2	3	150.498	29.6037	31.6276	1541.06	6.5	76.5	15.936	21.2505	24.5877	601.229	3	36	194.78	30.3523	16.7085	2756.04	16	145.5	-1214.99	-9.5	-69
RC36	Czech	F	21	06.jpg	Spider-Grasshopper	2	0	15.03	13.5195	24.3689	1709.7	7.5	96.5	15.2107	14.4706	23.1522	859.019	2	51.5	38.5242	22.1182	13.6204	2432.89	12.5	136	-723.184	-5	-39.5
RC36	Czech	F	21	07.jpg	Scorpion-Spider	2	8.5	16.2329	22.9145	22.7347	1065.73	7	55.5	16.4072	44.2751	23.7115	876.891	2	52.5	16.4487	21.8941	14.6232	2551.07	15.5	127	1485.34	8.5	71.5
RC36	Czech	F	21	08.jpg	Scorpion-Spider	2	20.5	15.9036	23.2359	13.569	1305.11	7.5	74	22.9788	28.9058	15.4782	333.209	1.5	20	126.91	23.1795	29.3541	2966.32	11.5	148	1661.21	4	74
RC36	Czech	F	21	09.jpg	Scorpion-Spider	2	0	13.8744	13.8507	16.0879	2241.82	14	123	15.1801	13.3976	24.441	501.742	3	30	105.468	15.3122	14.2565	2247.01	10	128.5	5.19352	-4	5.5
RC36	Czech	F	21	10.jpg	Scorpion-Spider	2	0	23.227	22.1045	14.1276	1795.19	9	88.5	15.1073	23.0701	21.9109	859.491	1.5	40.5	22.3377	16.4446	13.7232	2317.96	16	137	522.769	7	48.5
RC36	Czech	F	21	11.jpg	Scorpion-Spider	2	0	23.3494	13.3076	16.3151	1413.96	5.5	80	22.1519	45.9591	43.7721	772.388	2	45.5	159.084	12.6871	38.6734	2845.34	15	154	1431.38	9.5	74
RC36	Czech	F	21	12.jpg	Scorpion-Spider	2	0	15.3782	30.1707	22.1758	1886.38	7.5	91	14.9787	30.3129	22.2087	1072.1	3.5	64.5	114.229	21.281	15.6731	2051.23	10	110.5	164.852	2.5	19.5
RC36	Czech	F	21	13.jpg	Scorpion-Grasshopper	2	5	15.652	22.9493	14.0561	1631.2	8.5	91	23.397	24.7187	19.3525	641.552	2	37	31.0627	28.9799	15.7203	2226.67	11	121	-595.476	-2.5	-30
RC36	Czech	F	21	14.jpg	Scorpion-Grasshopper	2	0	31.6902	22.3065	13.6518	1552.36	8.5	85	83.1283	15.3504	13.1706	965.529	4	51.5	127.843	14.8392	13.4097	2502.74	12.5	136.5	-950.387	-4	-51.5
RC36	Czech	F	21	15.jpg	Scorpion-Grasshopper	2	0	96.8049	16.6036	28.3269	1710.31	7.5	97	95.8936	16.3062	37.9104	825.212	3	44.5	23.9666	14.4562	14.7377	2479.04	14	135	-768.725	-6.5	-38
RC36	Czech	F	21	16.jpg	Scorpion-Grasshopper	2	0	89.8654	24.0764	14.151	2270.02	10.5	117	14.1312	37.2884	88.6019	1003.79	4.5	53.5	22.1948	29.4615	14.7824	1720.63	8.5	88	549.387	2	29
RC36	Czech	F	21	17.jpg	Scorpion-Grasshopper	2	0	157.395	46.3628	22.4546	2206.97	9.5	97.5	15.152	30.3784	15.2835	1011.62	4	51.5	15.366	14.2698	15.1888	1768.9	10	97.5	438.07	-0.5	0
RC36	Czech	F	21	18.jpg	Scorpion-Grasshopper	2	0	134.817	14.4573	15.6143	1851.95	7.5	101.5	14.9045	44.3001	31.1899	1009.01	4	57	23.648	14.9434	21.6516	2137.19	11	105.5	-285.24	-3.5	-4
RC37	Czech	F	22	01.jpg	Spider-Grasshopper	1	0	15.5818	14.2969	15.9949	2430.03	10	145	377.65	14.8834	16.5006	854.197	5	40	12.8349	15.1164	14.7397	1574.79	6	91	855.238	4	54
RC37	Czech	F	22	02.jpg	Spider-Grasshopper	2	0	14.7257	15.6032	14.4568	1758.33	7.5	96	14.9323	15.1791	30.0771	1060.55	3.5	59.5	22.5459	15.1627	30.1246	2175.97	10	111	-417.64	-2.5	-15
RC37	Czech	F	22	03.jpg	Spider-Grasshopper	2	11.5	14.9567	30.6109	14.3437	1860.27	11.5	103.5	31.0817	21.761	22.7499	873.041	6.5	52.5	14.0232	15.2787	22.2723	1976.23	11	109.5	-115.969	0.5	-6
RC37	Czech	F	22	04.jpg	Spider-Grasshopper	2	6	173.385	21.3087	14.4389	1277.84	6.5	70	14.5085	14.5721	15.2207	149.609	1.5	9.5	157.445	22.3415	23.2388	3387.64	12.5	189.5	-2109.8	-6	-119.5
RC37	Czech	F	22	05.jpg	Spider-Grasshopper	2	0	15.6276	14.9182	22.8788	1492.57	9	87.5	14.6085	31.0752	29.1293	1065.79	1.5	63	21.8926	22.4007	22.5203	2444.53	12.5	137	-951.96	-3.5	-49.5
RC37	Czech	F	22	06.jpg	Spider-Grasshopper	2	21	22.9902	14.6482	15.1262	836.35	5	49	112.804	14.5635	7.02	697.362	4.5	38	22.4845	15.0644	15.0718	3109.46	17.5	181	-2273.11	-12.5	-132
RC37	Czech	F	22	07.jpg	Scorpion-Spider	2	0	21.7589	15.122	14.9826	2114.86	11	123	14.7188	22.1976	38.0986	1023.57	2.5	61.5	23.359	21.6948	23.3688	1855.72	10	108	-259.136	-1	-15
RC37	Czech	F	22	08.jpg	Scorpion-Spider	2	0	13.1082	16.4145	14.8433	2762.27	10.5	158.5	14.7709	15.4741	22.0896	805.45	4	45.5	15.1065	23.2422	15.3312	1434.68	7.5	72.5	-1327.59	-3	-86
RC37	Czech	F	22	09.jpg	Scorpion-Spider	2	0	187.214	14.7895	15.9015	2451.37	8.5	126	158.285	15.5404	29.8921	443.063	2	21	127.486	23.2535	14.3564	2145.39	10	114	-305.984	1.5	-12
RC37	Czech	F	22	10.jpg	Scorpion-Spider	2	0	23.0339	15.031	22.1403	2681.95	11	155	15.6478	14.4801	14.6139	554.902	2.5	33	15.1495	23.2033	14.0783	1758.37	10.5	99	-923.581	-0.5	-56
RC37	Czech	F	22	11.jpg	Scorpion-Spider	2	0	13.8224	23.3251	23.0214	2774.97	15	159.5	14.0641	22.8905	29.8851	499.31	2.5	26	21.4637	15.0045	14.0766	1733.96	7.5	102	-1041.01	-7.5	-57.5
RC37	Czech	F	22	12.jpg	Scorpion-Spider	2	0	15.0944	14.6563	15.4133	1661.4	6.5	98.5	14.8623	30.39	14.645	577.685	1.5	34	135.17	14.6653	15.0933	2695.99	12.5	149.5	1034.59	6	51
RC37	Czech	F	22	13.jpg	Scorpion-Grasshopper	2	3	111.825	14.9089	14.9905	445.831	2.5	23	14.7491	22.3114	15.2858	1038.93	5.5	58.5	14.8968	14.9562	31.2571	3460.82	19	196.5	-3014.98	-16.5	-173.5
RC37	Czech	F	22	14.jpg	Scorpion-Grasshopper	2	12.5	149.1	15.4315	14.7581	1934.9	10.5	108.5	15.1516	14.8105	22.44	228.478	2	12.5	15.1127	15.7473	14.085	2666.45	15	153	-731.543	-4.5	-44.5
RC37	Czech	F	22	15.jpg	Scorpion-Grasshopper	2	0	119.841	30.7251	14.8361	2761.15	15	159.5	14.6382	45.8087	14.2728	1045.59	3	62.5	14.325	14.9299	15.111	1188.25	6	67.5	1572.9	9	92
RC37	Czech	F	22	16.jpg	Scorpion-Grasshopper	2	0	31.0268	13.9433	15.4199	2182.08	14	128.5	14.7261	22.9066	22.2191	731.75	1.5	43.5	15.5148	14.4158	14.8114	2088.18	13	119	93.9016	1	9.5
RC37	Czech	F	22	17.jpg	Scorpion-Grasshopper	2	5	14.7013	15.0748	14.822	1530.35	6	86.5	14.6587	22.8753	15.0141	731.493	4	43	39.1553	20.9451	15.0938	2657.99	12.5	155.5	-1127.64	-6.5	-69
RC37	Czech	F	22	18.jpg	Scorpion-Grasshopper	2	0	22.9979	14.6738	23.0084	1831.34	8	82	14.8321	30.6681	14.3316	731.996	3.5	44	144.508	12.8904	15.3688	2431.79	11	138	-600.445	-3	-56
RC38	Czech	F	20	01.jpg	Spider-Grasshopper	2	0	295.96	27.4271	33.2011	2332.73	11.5	131.5	13.2786	23.183	36.8154	941.945	1.5	53	24.458	14.4105	22.0214	1650.13	7.5	96	682.606	4	35.5
RC38	Czech	F	20	02.jpg	Spider-Grasshopper	2	7	14.9503	16.6322	20.1436	2022.46	6.5	111.5	14.9688	7.1466	5.1786	127.475	0.5	8	13.9471	14.791	23.0719	2662.47	15.5	139.5	-640.017	-9	-28
RC38	Czech	F	20	03.jpg	Spider-Grasshopper	2	0	333.112	20.5223	15.0468	2470.64	11.5	134	83.9886	37.5819	16.1826	420.529	2	19	24.569	15.9394	10.6849	2186.41	13	121.5	284.236	-1.5	12.5
RC38	Czech	F	20	04.jpg	Spider-Grasshopper	2	1.5	17.6269	22.0982	13.8983	2354.94	14	137.5	53.5827	21.7226	23.8696	904.619	1.5	52.5	24.5572	33.1955	48.415	1585.91	5.5	83	769.025	8.5	54.5
RC38	Czech	F	20	05.jpg	Spider-Grasshopper	2	0	16.8028	28.9439	45.6849	1241.03	9	66	16.5748	19.8033	62.817	669.957	2.5	38.5	182.237	14.7077	11.6247	3005.77	12.5	162	-1764.74	-3.5	-96
RC38	Czech	F	20	06.jpg	Spider-Grasshopper	2	14.5	15.9877	13.7409	14.7164	2234.26	14.5	130.5	219.949	15.2368	21.3467	845.434	2	44	13.4102	31.0402	13.4846	1664.71	9	99	569.55	5.5	31.5
RC38	Czech	F	20	07.jpg	Scorpion-Spider	2	10	181.19	22.7255	16.4999	2240.03	13	128	16.6109	14.6497	53.0898	711.566	4	41	89.0724	32.2256	15.5734	1791.74	10	104	-448.29	-3	-24
RC38	Czech	F	20	08.jpg	Scorpion-Spider	2	0	71.2801	12.5932	14.778	1926.72	11	112	24.1593	21.1739	29.224	783.115	3	42	13.4827	24.4863	15.0677	2292.59	13.5	132	365.873	2.5	20
RC38	Czech	F	20	09.jpg	Scorpion-Spider	2	0	23.0852	14.9157	20.9896	2928.79	15.5	150	30.8794	5.68145	15.7678	186.054	1.5	9	122	20.2603	15.1447	1924.35	10	96.5	-1004.45	-5.5	-53.5
RC38	Czech	F	20	10.jpg	Scorpion-Spider	2	4	33.4952	17.3131	14.8006	2078.24	13.5	118	11.8893	90.7072	15.5013	864.103	2	48	32.713	28.7622	29.0114	1959.89	8.5	114	-118.353	-5	-4
RC38	Czech	F	20	11.jpg	Scorpion-Spider	2	8.5	82.3256	21.2658	16.6402	940.176	5	48	99.2459	13.6109	37.2855	999.67	2.5	56	23.5318	13.5761	22.1703	2393.68	15	138	1453.51	10	90
RC38	Czech	F	20	12.jpg	Scorpion-Spider	2	13	14.4736	13.9153	16.3736	2238.15	12.5	125	13.6192	23.6304	15.2423	658.489	2	37.5	262.479	14.28	22.6574	1766.63	11	98.5	-471.518	-1.5	-26.5
RC38	Czech	F	20	13.jpg	Scorpion-Grasshopper	2	0	298.954	31.5846	13.2653	3012.84	13.5	167.5	24.393	22.6093	20.1797	297.35	2.5	18	73.3039	16.1589	19.9207	1732.59	9.5	94.5	1280.24	4	73
RC38	Czech	F	20	14.jpg	Scorpion-Grasshopper	2	0.5	24.414	14.6376	24.507	2564.1	12.5	146	13.5588	46.4332	35.8079	723.198	1.5	42	89.4943	14.8025	23.4081	1665.23	8	90	898.867	4.5	56
RC38	Czech	F	20	15.jpg	Scorpion-Grasshopper	2	7.5	23.4915	21.6335	24.4018	1774.12	9.5	105.5	95.9291	81.3969	17.4323	906.148	1.5	52	18.3848	22.1996	24.0728	2130.57	10	125	-356.449	-0.5	-19.5
RC38	Czech	F	20	16.jpg	Scorpion-Grasshopper	2	0	11.7995	16.1234	13.981	2076.41	13	124.5	25.9698	50.9942	46.5265	740.576	2	44	20.5328	16.9154	28.454	2183.34	8	119.5	-106.935	5	5
RC38	Czech	F	20	17.jpg	Scorpion-Grasshopper	2	0	73.7928	23.764	21.773	1953.44	7.5	114.5	263.979	51.1385	60.5174	410.992	1	17	23.5466	14.4288	16.2512	2672.09	14	151.5	-718.652	-6.5	-37
RC38	Czech	F	20	18.jpg	Scorpion-Grasshopper	2	6.5	22.485	22.8436	15.8877	2260.73	11	134	315.15	15.9663	13.5983	1256.79	3.5	66.5	26.1758	16.2832	13.6995	1371.82	5.5	82	888.907	5.5	52
RC39	Czech	F	20	01.jpg	Spider-Grasshopper	2	0	15.5214	15.7878	14.2707	1756.14	5.5	92.5	21.852	90.1606	120.553	847.524	1.5	45.5	14.5679	29.8962	30.6695	2391.91	9	132.5	-635.776	-3.5	-40
RC39	Czech	F	20	02.jpg	Spider-Grasshopper	2	0	29.6223	16.74	28.979	2104.84	6.5	116	22.7374	21.8937	53.2185	1102.49	4	59	104.235	15.5542	15.5718	1758.13	7	95.5	346.715	-0.5	20.5
RC39	Czech	F	20	03.jpg	Spider-Grasshopper	2	0	15.2236	14.4588	15.4346	2407.65	6	135	14.841	45.3381	23.6477	1277.88	2.5	70	15.5031	15.1931	15.0566	1331.7	4.5	74	1075.95	1.5	61
RC39	Czech	F	20	04.jpg	Spider-Grasshopper	2	0	15.8914	65.1821	24.5646	2455.91	10	136	14.921	76.095	35.4363	711.868	2	37	16.2453	22.9325	13.2487	1830.64	5.5	100.5	625.278	4.5	35.5
RC39	Czech	F	20	05.jpg	Spider-Grasshopper	2	0	15.1948	37.0465	29.9007	2783.93	9.5	153.5	496.173	13.1691	23.5849	749.228	2	28.5	15.548	22.6195	23.2311	1502.97	3	77	1280.96	6.5	76.5
RC39	Czech	F	20	06.jpg	Spider-Grasshopper	2	0	111.774	14.9232	15.1936	2441.06	10	126.5	15.0216	45.9281	52.0755	892.516	2.5	43.5	23.3949	13.2016	16.0308	1669.09	6	90.5	771.969	4	36
RC39	Czech	F	20	07.jpg	Scorpion-Spider	2	0	187.825	21.8733	23.1299	2992.52	11	167	13.5299	22.576	30.1557	611.324	1.5	33	15.8467	37.0159	23.6666	1390.62	3.5	74.5	-1601.9	-7.5	-92.5
RC39	Czech	F	20	08.jpg	Scorpion-Spider	2	0	90.4427	29.4963	15.2821	1864.46	5	104.5	14.6431	60.7398	30.003	813.917	1.5	46.5	98.5541	22.1794	15.3973	2314.78	10	119	450.317	5	14.5
RC39	Czech	F	20	09.jpg	Scorpion-Spider	2	0	22.3713	15.058	14.3234	1968.27	8	105	23.0491	21.9602	44.9594	866.703	2.5	50.5	14.585	45.3824	14.804	2167.35	8	120.5	199.074	0	15.5
RC39	Czech	F	20	10.jpg	Scorpion-Spider	2	0	30.428	15.0966	37.5722	2690.13	11	144.5	12.6945	45.1265	45.0299	587.412	2	28.5	14.2403	15.041	22.6556	1716.8	7	90.5	-973.331	-4	-54
RC39	Czech	F	20	11.jpg	Scorpion-Spider	2	0	27.6389	92.3916	14.0446	1810.56	7.5	92	40.78	27.4101	15.9257	707.231	1	41	14.2647	23.8911	12.2027	2493.94	8.5	134	683.374	1	42
RC39	Czech	F	20	12.jpg	Scorpion-Spider	2	0.5	16.1343	28.4508	24.0378	2836.35	12.5	153	31.5982	16.5533	14.9945	241.545	1.5	11	14.718	53.9289	13.6947	1779.1	6	93.5	-1057.25	-6.5	-59.5
RC39	Czech	F	20	13.jpg	Scorpion-Grasshopper	2	0	103.976	22.435	14.774	2074.55	7	118.5	15.9308	67.3746	15.3107	936.698	2.5	45	113.81	13.7152	15.1302	1990.66	7	104.5	83.8862	0	14
RC39	Czech	F	20	14.jpg	Scorpion-Grasshopper	2	0	14.9969	22.1013	23.2217	2235.37	9	119.5	15.5016	59.7985	45.3611	896.248	1	52.5	15.118	21.8557	22.6169	1870.78	8	90	364.59	1	29.5
RC39	Czech	F	20	15.jpg	Scorpion-Grasshopper	2	4.5	30.8542	22.5358	22.2235	1604.72	6.5	75.5	111.519	15.9286	21.4741	852.199	2	47.5	22.1148	44.7155	90.4031	2447.76	7	133.5	-843.04	-0.5	-58
RC39	Czech	F	20	16.jpg	Scorpion-Grasshopper	2	0	22.9774	23.203	13.0959	2078.52	9.5	114	16.8359	31.3969	35.7155	510.209	1	30	14.1865	23.7991	21.4373	2414.59	8.5	128.5	-336.073	1	-14.5
RC39	Czech	F	20	17.jpg	Scorpion-Grasshopper	2	0	14.3622	30.4746	22.6604	2854.03	11.5	155	14.9957	22.4306	14.5785	798.543	3.5	44.5	89.9695	31.5107	14.8664	1343.08	6	71	1510.95	5.5	84
RC39	Czech	F	20	18.jpg	Scorpion-Grasshopper	2	0	15.1515	52.803	29.9474	2621.62	10	145.5	89.2238	16.042	14.8541	711.434	2.5	36.5	14.1228	30.5895	44.7138	1676.19	6.5	89.5	945.428	3.5	56
RC40	Czech	F	20	01.jpg	Spider-Grasshopper	1	0	14.6263	12.1702	15.6574	200.013	1	7	15.1961	14.4674	15.6726	984.67	1	59	30.5767	14.2428	15.2909	3788.29	13	209	-3588.27	-12	-202
RC40	Czech	F	20	02.jpg	Spider-Grasshopper	1	0	14.9388	14.12	30.8779	539.22	2	27	30.9177	58.5982	91.1895	1658.2	2	100	14.7972	14.8527	15.6321	2804.33	10	160	-2265.11	-8	-133
RC40	Czech	F	20	03.jpg	Spider-Grasshopper	2	0	22.9593	14.4438	14.6726	273.428	1.5	14.5	15.035	22.0589	31.2028	817.721	1	49	13.721	14.9316	37.1461	3911.11	13.5	224.5	-3637.69	-12	-210
RC40	Czech	F	20	04.jpg	Spider-Grasshopper	2	0	21.8162	14.5363	14.983	325.393	2.5	17.5	29.6173	30.8205	44.0192	1279.19	2	76	67.1682	53.9394	21.4264	3405.91	13.5	186	-3080.52	-11	-168.5
RC40	Czech	F	20	05.jpg	Spider-Grasshopper	1	0	14.8951	15.1093	30.8656	420.856	3	23	13.8609	15.3822	14.8367	1814.31	1	109	14.7305	75.0549	59.7915	2752.76	11	150	-2331.91	-8	-127
RC40	Czech	F	20	06.jpg	Spider-Grasshopper	2	0	14.735	22.4009	15.1147	247.083	1.5	10	15.0462	22.3656	46.0359	1286.33	1.5	77	23.0481	14.9441	14.6721	3466.15	14.5	192	-3219.07	-13	-182
RC40	Czech	F	20	07.jpg	Scorpion-Spider	2	0	23.7184	13.6368	24.8159	468.954	3	27	32.0864	12.7486	30.1239	1339.68	2	77	14.0379	14.7583	15.0922	3193.21	14.5	187	2724.25	11.5	160
RC40	Czech	F	20	08.jpg	Scorpion-Spider	1	0	15.0043	75.035	30.6206	600.103	3	28	15.3723	15.1786	14.6302	1979.92	1	119	15.4574	15.8252	13.5664	2475.93	7	144	1875.82	4	116
RC40	Czech	F	20	09.jpg	Scorpion-Spider	2	0	30.932	13.7829	15.1582	375.144	1.5	19.5	22.8859	13.2676	7.27215	805.842	0.5	48.5	15.304	13.6453	31.3885	3813.33	14	216	3438.19	12.5	196.5
RC40	Czech	F	20	10.jpg	Scorpion-Spider	2	0	23.283	15.1289	13.9667	648.668	3.5	36.5	22.5835	36.7239	68.6133	1507.17	1	88.5	23.0644	21.9928	15.4179	2847.08	8.5	165	2198.41	5	128.5
RC40	Czech	F	20	11.jpg	Scorpion-Spider	2	0	30.0976	36.9107	21.5749	2086.89	10.5	115.5	22.8504	37.3489	29.5347	1328.15	2.5	75.5	23.3207	15.1396	21.0896	1586.19	6.5	88.5	-500.701	-4	-27
RC40	Czech	F	20	12.jpg	Scorpion-Spider	1	0	31.2055	13.8658	15.0027	299.825	1	17	15.0001	14.2467	15.6467	2054.75	4	114	14.6959	105.137	59.6622	2632.81	8	151	2332.99	7	134
RC40	Czech	F	20	13.jpg	Scorpion-Grasshopper	2	0	14.5326	13.9827	24.2167	1518.22	6.5	88.5	15.5651	29.597	37.4883	1042.11	2	58.5	13.6668	16.1627	14.0111	2441.44	10	139.5	-923.226	-3.5	-51
RC40	Czech	F	20	14.jpg	Scorpion-Grasshopper	2	0	14.1039	24.5326	14.6983	1998.58	10	110.5	14.9249	30.1724	22.4432	1305.35	2	78.5	23.1204	75.6071	20.829	1691.23	9	94.5	307.35	1	16
RC40	Czech	F	20	15.jpg	Scorpion-Grasshopper	2	0	15.0663	22.9173	15.2195	1116.88	4.5	62.5	23.9113	22.0711	14.5417	1316.39	2	75	23.3895	30.3906	13.9499	2567.91	11	143	-1451.04	-6.5	-80.5
RC40	Czech	F	20	16.jpg	Scorpion-Grasshopper	2	0	13.9166	29.3095	17.0781	1674.58	7	93	32.2265	35.5809	37.9948	1556.82	1	88	15.4212	14.4028	15.345	1770.86	6	103	-96.2775	1	-10
RC40	Czech	F	20	17.jpg	Scorpion-Grasshopper	2	0	15.1583	22.486	13.3148	1680.88	8.5	91.5	22.4996	29.2194	38.0813	1406.87	1.5	83.5	31.1865	14.1743	23.0472	1912.52	7	104.5	-231.647	1.5	-13
RC40	Czech	F	20	18.jpg	Scorpion-Grasshopper	2	0	89.0716	15.2554	30.2429	1552.97	7.5	85.5	14.774	13.8155	14.4297	1686.06	4	96	74.9049	14.5306	38.5844	1751.12	7	96	-198.148	0.5	-10.5
RC41	Czech	F	20	01.jpg	Spider-Grasshopper	2	0	82.4391	23.3414	29.8196	1571.75	1	90	15.9052	59.775	52.5906	1747.61	1	104	22.4422	16.0846	22.3552	1687.3	1	99.5	-115.551	0	-9.5
RC41	Czech	F	20	02.jpg	Spider-Grasshopper	2	0	22.2845	22.0266	29.716	1976.52	6.5	111.5	16.0564	51.522	38.2361	1443.4	3	82.5	16.3561	13.9224	14.9531	1581.75	5	87.5	394.766	1.5	24
RC41	Czech	F	20	03.jpg	Spider-Grasshopper	2	0	14.7978	45.8524	29.4345	1808.84	5.5	98	15.8891	13.7197	37.2874	1303.06	2.5	77	82.5882	22.8024	14.5003	1898.52	7.5	105.5	-89.6815	-2	-7.5
RC41	Czech	F	20	04.jpg	Spider-Grasshopper	2	32.5	15.1336	30.5397	22.3639	1120.61	6.5	64	14.6504	45.1194	7.17245	164.817	1	10	14.5426	30.3843	52.5012	2787.63	6.5	155.5	-1667.02	0	-91.5
RC41	Czech	F	20	05.jpg	Spider-Grasshopper	2	0	23.3432	14.622	15.096	1900.57	5.5	104	14.7099	37.3838	60.7614	1207.82	2.5	69	37.8489	22.4619	14.6072	1897.63	4	109.5	2.94643	1.5	-5.5
RC41	Czech	F	20	06.jpg	Spider-Grasshopper	2	1.5	14.6737	15.1142	14.734	2005.55	5	118	23.4734	14.2964	15.0034	1102.76	2	66	120.092	14.8266	22.4523	1857.19	11.5	98.5	148.363	-6.5	19.5
RC41	Czech	F	20	07.jpg	Scorpion-Spider	2	10.5	22.9169	14.5597	31.2276	1540.68	5	91	15.0567	15.6367	14.6107	1178.62	2	71	14.5808	14.7696	14.7659	1829.63	6.5	93	288.948	1.5	2
RC41	Czech	F	20	08.jpg	Scorpion-Spider	1	0	14.5425	15.1038	15.1143	3667.22	9	207	14.2529	30.6939	90.2252	511.594	1	30	15.0039	13.1525	15.3686	830.431	3	49	-2836.79	-6	-158
RC41	Czech	F	20	09.jpg	Scorpion-Spider	2	0	15.5032	21.8604	22.622	1683.6	4.5	98.5	22.4182	15.1467	14.8076	1410.37	3	82	14.456	14.7373	14.6318	1907.76	8	110	224.153	3.5	11.5
RC41	Czech	F	20	10.jpg	Scorpion-Spider	2	0	15.3496	14.7835	14.7718	1684.88	6.5	93.5	15.447	37.2453	37.5266	1147.57	2	64	30.2075	23.8979	20.8582	2174.07	6	107.5	489.193	-0.5	14
RC41	Czech	F	20	11.jpg	Scorpion-Spider	2	24.5	15.6531	22.0989	13.9719	2198.81	7.5	123	82.5578	23.7999	36.7629	606.455	1	34.5	15.1685	31.3426	27.7615	1773.02	9	93.5	-425.783	1.5	-29.5
RC41	Czech	F	20	12.jpg	Scorpion-Spider	2	0	23.5989	13.8499	15.1323	911.664	4.5	49	15.268	44.8826	14.6861	690.309	2.5	38.5	15.5299	14.3554	23.4718	3416.26	8.5	178.5	2504.6	4	129.5
RC41	Czech	F	20	13.jpg	Scorpion-Grasshopper	2	0	37.5158	14.5739	29.8193	1789.19	6	99.5	14.9465	38.4053	21.8714	1383.31	2	77.5	22.694	14.7571	37.311	1823.18	4	105.5	-33.9809	2	-6
RC41	Czech	F	20	14.jpg	Scorpion-Grasshopper	2	5.5	23.7485	21.7588	30.3405	2408.31	6	143	114.1	13.6861	6.7973	480.894	1.5	26	22.7744	14.2547	22.3584	1943.16	3	109.5	465.152	3	33.5
RC41	Czech	F	20	15.jpg	Scorpion-Grasshopper	2	0	51.4974	23.2218	14.5861	1609.58	4.5	90	127.267	22.8818	30.9727	987.477	3.5	53	38.5371	14.4971	15.4422	2342.15	7	135.5	-732.573	-2.5	-45.5
RC41	Czech	F	20	16.jpg	Scorpion-Grasshopper	2	0	14.9356	15.0133	15.4564	1994.5	4.5	115.5	23.8761	21.7439	75.1556	779.585	1.5	46.5	23.0663	14.455	15.0426	2223.65	6.5	125.5	-229.159	-2	-10
RC41	Czech	F	20	17.jpg	Scorpion-Grasshopper	2	0	15.2631	67.5965	14.2367	2406.77	10.5	116.5	15.5487	29.6582	22.1543	1115.17	2.5	64.5	23.1572	14.6897	15.0899	1485.05	4.5	89	921.714	6	27.5
RC41	Czech	F	20	18.jpg	Scorpion-Grasshopper	2	0	97.5009	14.9469	14.8968	1500.1	6	81.5	23.364	29.8454	37.4717	930.504	3	51	15.2074	14.5825	14.7887	2559.95	12	149	-1059.85	-6	-67.5
RC42	Czech	F	34	01.jpg	Spider-Grasshopper	2	0	14.9606	23.1613	22.3276	2201.84	11	125.5	30.8563	14.029	30.2175	606.602	1.5	33.5	15.2043	21.8084	30.1187	2193.53	12.5	124.5	8.31807	-1.5	1
RC42	Czech	F	34	02.jpg	Spider-Grasshopper	2	0	14.9915	30.545	22.3022	2303.17	9.5	128.5	23.0889	44.3813	30.5392	862.691	2.5	50.5	14.9885	23.2021	22.0953	1836.74	12.5	103	466.426	-3	25.5
RC42	Czech	F	34	03.jpg	Spider-Grasshopper	2	7	14.6144	14.8943	14.8587	2430.38	10.5	142.5	67.1972	22.2327	15.2039	1053.64	3.5	61	23.4088	13.9382	14.7497	1405.51	9	81.5	1024.88	1.5	61
RC42	Czech	F	34	04.jpg	Spider-Grasshopper	2	0	14.9673	23.0519	22.5562	1796.79	7.5	100.5	22.5727	14.3404	15.6551	636.775	1	38	23.2071	14.5694	16.9691	2572.25	13.5	150	-775.461	-6	-49.5
RC42	Czech	F	34	05.jpg	Spider-Grasshopper	2	0.5	14.919	22.4571	22.8797	2163.49	11.5	117.5	30.6604	21.7801	30.2508	779.439	2.5	40.5	30.0428	14.9128	14.8344	2040.29	10.5	116.5	123.195	1	1
RC42	Czech	F	34	06.jpg	Spider-Grasshopper	2	0	14.7933	15.444	22.9299	2210.4	9	127	23.3601	21.7576	22.5093	832.692	3	49.5	22.0773	44.8705	37.4364	1947.84	10	111	262.555	-1	16
RC42	Czech	F	34	07.jpg	Scorpion-Spider	2	0	15.0955	23.3055	14.3111	2119.33	11.5	121	14.4976	30.1495	30.8413	607.081	2.5	34	15.1379	23.2286	21.7965	2276.06	12.5	131	156.722	1	10
RC42	Czech	F	34	08.jpg	Scorpion-Spider	2	0	14.2403	15.3608	15.3518	1350.34	10	80.5	15.1865	29.5852	44.6322	903.448	3	48.5	13.2239	15.2024	23.1351	2748.29	16	157.5	1397.95	6	77
RC42	Czech	F	34	09.jpg	Scorpion-Spider	2	19	23.2067	14.6486	14.7229	1611.62	9	94.5	11.9271	88.2914	30.6126	882.833	2	41.5	22.87	14.6939	45.3413	2189.63	13	129	578.011	4	34.5
RC42	Czech	F	34	10.jpg	Scorpion-Spider	2	0	13.7986	15.1263	14.8097	2088.35	11	120	23.0034	21.8765	53.317	697.075	2	41	23.089	14.5482	22.8665	2209.59	11.5	124	121.247	0.5	4
RC42	Czech	F	34	11.jpg	Scorpion-Spider	2	0	15.2112	22.6367	20.3742	1474.2	6	85	23.3372	21.99	22.2441	557.765	2	34	14.7515	23.0807	22.0187	2977.65	12.5	173.5	1503.45	6.5	88.5
RC42	Czech	F	34	12.jpg	Scorpion-Spider	2	0	23.3873	14.3609	14.6276	1904.78	11.5	110	23.3765	21.4556	44.6843	397.099	1	23.5	15.2315	14.9001	15.011	2692.81	15	153.5	788.029	3.5	43.5
RC42	Czech	F	34	13.jpg	Scorpion-Grasshopper	2	0	21.5691	23.8234	21.3104	2425.96	13	143.5	15.1253	22.3339	29.9724	746.19	3	45	14.9868	14.5346	15.3233	1830.36	9	103	595.598	4	40.5
RC42	Czech	F	34	14.jpg	Scorpion-Grasshopper	2	12.5	112.113	22.6114	14.7393	2939.63	14	165	14.8684	29.5643	45.9744	315.334	1	19	14.9072	14.6905	15.5505	1518.73	8.5	88	1420.9	5.5	77
RC42	Czech	F	34	15.jpg	Scorpion-Grasshopper	2	0	22.2517	22.7174	29.55	1991	12	115.5	14.8357	45.3935	52.8267	896.429	3	48.5	14.7974	22.8408	22.4682	2115.37	11.5	122.5	-124.373	0.5	-7
RC42	Czech	F	34	16.jpg	Scorpion-Grasshopper	2	0	15.3392	21.5729	30.004	2374.08	13.5	137	15.343	14.897	37.1692	555.216	1.5	33	23.2004	14.0737	15.1398	2091.68	12	120.5	282.401	1.5	16.5
RC42	Czech	F	34	17.jpg	Scorpion-Grasshopper	2	0	22.5198	14.4867	15.248	2555.02	15	147	22.6572	22.0268	45.3997	536.872	2	32	22.9194	14.8491	14.7714	1910.48	11	110.5	644.542	4	36.5
RC42	Czech	F	34	18.jpg	Scorpion-Grasshopper	2	0	22.9803	14.9416	14.725	2618.39	16.5	141	22.9063	20.9827	14.9793	591.186	1	35	14.2849	15.2934	15.1338	1779.92	11	96.5	838.476	5.5	44.5
RC43	Czech	M	43	01.jpg	Spider-Grasshopper	2	0	21.6535	15.1217	31.2241	2124.76	6.5	124.5	14.6477	30.5416	23.8857	677.908	1.5	39	30.8089	14.0763	21.2775	2187.7	10	130.5	-62.9392	-3.5	-6
RC43	Czech	M	43	02.jpg	Spider-Grasshopper	2	0	28.9117	17.1688	21.5716	1965.37	7.5	114.5	16.1944	43.1752	23.983	763.33	1.5	44	15.1584	31.5504	20.7608	2272.95	7	134.5	-307.586	0.5	-20
RC43	Czech	M	43	03.jpg	Spider-Grasshopper	2	0	16.3046	14.0115	14.6746	2255.28	9	131	17.29	15.2299	21.0618	506.369	3.5	30.5	24.644	20.5784	51.1603	2234.78	4.5	132	20.4947	4.5	-1
RC43	Czech	M	43	04.jpg	Spider-Grasshopper	2	0	14.7814	31.2615	36.2505	1514.64	5.5	88	15.0397	13.2184	61.9308	1208.21	3.5	71	14.5373	12.9316	24.2114	2271.81	7.5	131	-757.174	-2	-43
RC43	Czech	M	43	05.jpg	Spider-Grasshopper	2	4	89.6178	31.4686	12.9447	2107.82	10	122	21.3197	23.7301	12.9824	775.975	1.5	40.5	25.3079	28.1596	31.3039	2044.41	5	117	63.4103	5	5
RC43	Czech	M	43	06.jpg	Spider-Grasshopper	2	0	22.7417	13.5421	22.1475	2404.04	5.5	143.5	15.3982	5.98495	6.1084	138.368	0.5	7.5	23.9651	14.4589	12.9154	2452.65	7.5	141	-48.6028	-2	2.5
RC43	Czech	M	43	07.jpg	Scorpion-Spider	2	0	28.889	15.8911	21.4307	2218.84	12.5	130.5	24.7206	36.2793	14.6486	469.864	1	27.5	23.4825	12.9629	39.5395	2313.59	8.5	137	94.7513	-4	6.5
RC43	Czech	M	43	08.jpg	Scorpion-Spider	2	0	16.7412	15.0828	12.5904	1400.08	6	84	22.3572	15.1671	13.7957	520.398	1.5	31.5	16.3995	13.8325	22.8553	3082.28	13.5	179.5	1682.2	7.5	95.5
RC43	Czech	M	43	09.jpg	Scorpion-Spider	2	0	23.6305	29.7315	20.5562	1408.94	5.5	82.5	16.3873	23.4391	21.8208	180.525	1	9.5	22.2817	22.7108	30.9091	3405.72	9	198.5	1996.78	3.5	116
RC43	Czech	M	43	10.jpg	Scorpion-Spider	2	0	15.0076	15.1532	22.4099	1841.54	8	108.5	17.1504	13.9692	5.80255	1039.82	2.5	62	13.7895	23.198	36.6675	2132.3	7.5	125	290.768	-0.5	16.5
RC43	Czech	M	43	11.jpg	Scorpion-Spider	2	0	25.3366	13.4351	14.862	2489.69	10	146.5	14.5143	29.5229	45.0289	736.836	1.5	44.5	14.991	24.3815	20.6576	1762.99	8.5	105.5	-726.699	-1.5	-41
RC43	Czech	M	43	12.jpg	Scorpion-Spider	2	0	12.4767	17.2577	15.1654	1148.72	5.5	67	15.9545	36.7228	29.9056	1104.11	1.5	66.5	15.4387	22.9589	42.043	2760.12	8.5	163	1611.4	3	96
RC43	Czech	M	43	13.jpg	Scorpion-Grasshopper	2	0	23.6773	37.6307	36.6568	2359.08	13	134	14.27	29.8301	28.1108	811.308	2.5	48.5	16.7643	15.1914	13.1346	1830.9	5.5	107.5	528.179	7.5	26.5
RC43	Czech	M	43	14.jpg	Scorpion-Grasshopper	2	0	91.7772	14.1332	37.7496	2452.32	11	141	21.4483	22.2346	38.3588	793.193	4	44.5	15.1627	20.6992	16.814	1749.07	11	101.5	703.256	0	39.5
RC43	Czech	M	43	15.jpg	Scorpion-Grasshopper	2	0	22.5014	22.3709	22.8654	3448.57	14.5	204	13.1623	46.808	12.463	742.935	3	44.5	24.5585	30.9225	43.3383	806.716	3.5	46.5	2641.85	11	157.5
RC43	Czech	M	43	16.jpg	Scorpion-Grasshopper	2	0	14.981	12.7544	31.5966	2805.41	12.5	136	23.0088	45.8355	16.6635	1090.63	2	65.5	14.0044	15.4575	22.3975	1098.74	4.5	65.5	1706.68	8	70.5
RC43	Czech	M	43	17.jpg	Scorpion-Grasshopper	2	0	23.8004	29.2242	30.8013	3029.35	12	179	16.1436	20.9731	23.9387	1064.64	4.5	63.5	23.6943	13.5878	16.6918	912.053	4	49	2117.3	8	130
RC43	Czech	M	43	18.jpg	Scorpion-Grasshopper	2	2	16.9206	15.0274	12.3968	1930.76	10.5	111.5	15.2877	36.0467	25.4037	1304.92	1.5	73.5	17.0156	15.2211	12.4954	1732.22	4	103	198.535	6.5	8.5
RC44	Czech	F	20	01.jpg	Spider-Grasshopper	1	0	14.0262	14.5969	30.4282	2301.65	14	137	14.6793	31.0874	-1	97.0275	0	5	14.8976	15.6021	29.8724	2610.29	12	145	-308.636	2	-8
RC44	Czech	F	20	02.jpg	Spider-Grasshopper	1	0	14.9255	31.3616	13.6257	3405.67	8	204	15.2989	30.5256	15.2349	1394.72	3	74	14.7872	14.961	30.4785	195.36	2	11	3210.31	6	193
RC44	Czech	F	20	03.jpg	Spider-Grasshopper	1	12	15.0528	15.4372	15.1597	3525.1	11	212	14.7794	15.0678	14.5235	973.876	7	58	15.1247	30.9139	14.0583	285.276	2	16	3239.83	9	196
RC44	Czech	F	20	04.jpg	Spider-Grasshopper	1	0	28.7716	16.4158	15.9331	321.944	1	19	15.6086	14.6894	14.5422	285.057	1	17	15.2071	29.7543	14.9555	4389.19	27	242	-4067.24	-26	-223
RC44	Czech	F	20	07.jpg	Scorpion-Spider	1	7	29.621	14.4166	16.3257	892.616	3	28	13.4509	15.7255	14.302	328.728	1	19	14.4646	31.1958	14.0416	2880.08	12	165	1987.47	9	137
RC44	Czech	F	20	08.jpg	Scorpion-Spider	1	1	15.6075	30.466	14.2589	959.889	3	43	14.6449	31.5954	13.5105	1192.06	9	68	14.6785	15.4358	14.7253	2603.18	11	144	1643.29	8	101
RC44	Czech	F	20	09.jpg	Scorpion-Spider	1	0	14.1804	29.8349	15.2975	277.443	2	15	14.7447	33.2989	11.8093	727.317	3	43	14.825	15.7844	14.3583	3990.32	23	210	3712.88	21	195
RC44	Czech	F	20	11.jpg	Scorpion-Spider	2	0	23.4864	14.0489	15.1191	1442.94	4	87	14.8083	22.3345	37.7501	832.553	2	50	15.4085	15.1218	22.2454	2718.82	6.5	162.5	1275.88	2.5	75.5
RC44	Czech	F	20	12.jpg	Scorpion-Spider	1	0	30.9776	13.9763	14.9974	3367.6	9	202	14.6249	45.3106	30.2226	1178.17	5	71	13.8259	15.0508	14.7752	449.407	3	26	-2918.19	-6	-176
RC44	Czech	F	20	14.jpg	Scorpion-Grasshopper	2	0	22.8835	30.0161	22.0925	588.549	4.5	33.5	15.362	30.606	28.8673	818.354	1.5	48.5	30.9188	14.1426	15.1576	3595.33	15	204	-3006.78	-10.5	-170.5
RC44	Czech	F	20	16.jpg	Scorpion-Grasshopper	1	0	14.8531	30.2755	14.516	4028.36	18	238	31.2736	13.577	15.4357	179.69	1	11	31.6806	13.4867	15.3428	787.579	2	47	3240.79	16	191
RC44	Czech	F	20	17.jpg	Scorpion-Grasshopper	1	0	13.6169	15.0384	14.9995	314.322	2	17	14.9096	15.1138	14.8475	765.885	5	46	31.1916	13.9701	14.8507	3928.84	23	233	-3614.52	-21	-216
RC44	Czech	F	20	18.jpg	Scorpion-Grasshopper	1	0	14.1961	14.827	14.9803	4034.37	14	240	15.1061	29.9187	15.3398	442.065	4	26	14.7448	15.2051	15.3013	533.738	3	32	3500.64	11	208
RC45	Czech	F	22	01.jpg	Spider-Grasshopper	2	0.5	22.5078	20.5038	16.6437	2549.63	14.5	143.5	28.937	24.2345	36.6406	1284.46	2	69	22.4981	14.318	22.4347	1146.31	6.5	60	1403.32	8	83.5
RC45	Czech	F	22	02.jpg	Spider-Grasshopper	1	0	31.217	13.104	16.6428	2895.35	13	171	16.6585	90.7848	27.5977	405.518	1	24	13.259	16.7672	29.3517	1693.51	7	91	1201.84	6	80
RC45	Czech	F	22	03.jpg	Spider-Grasshopper	2	0	31.2826	21.795	14.5905	1991.62	8.5	109	15.4294	66.8681	141.429	783.616	2	42	24.5952	13.1637	15.6668	2218.84	9	118	-227.222	-0.5	-9
RC45	Czech	F	22	04.jpg	Spider-Grasshopper	2	0	98.1191	13.2756	38.0688	2236.15	10.5	123	105.56	37.0071	37.3677	1390.22	4	72.5	21.9375	14.799	38.2197	1413.23	7	71	822.918	3.5	52
RC45	Czech	F	22	05.jpg	Spider-Grasshopper	2	0	14.8135	16.0015	21.4276	2551.3	8	134.5	15.3596	36.6101	135.114	1215.04	1.5	67.5	88.77	14.9319	24.4882	1243.98	6.5	65	1307.32	1.5	69.5
RC45	Czech	F	22	06.jpg	Spider-Grasshopper	2	0	217.65	15.2607	13.2233	3608.55	15.5	189	15.4972	37.348	28.326	1074.41	2.5	58.5	24.8711	20.6796	16.4818	318.797	2.5	19	3289.75	13	170
RC45	Czech	F	22	07.jpg	Scorpion-Spider	2	0.5	15.8998	22.9868	13.5993	3453.01	18	200.5	16.7727	73.3814	83.3047	1129.86	2	65	22.8875	14.0585	14.573	378.327	2	22.5	-3074.68	-16	-178
RC45	Czech	F	22	08.jpg	Scorpion-Spider	2	0	21.435	14.1793	15.8926	3318.59	10.5	190	14.0428	76.6005	29.2348	1177.09	1	69.5	14.6977	15.8053	14.254	503.81	2.5	25.5	-2814.78	-8	-164.5
RC45	Czech	F	22	09.jpg	Scorpion-Spider	2	0	98.5647	20.5649	16.7607	3843.8	20	216.5	110.681	30.6894	22.7653	780.092	2	41.5	31.9954	28.6877	30.8393	277.26	2	14.5	-3566.54	-18	-202
RC45	Czech	F	22	10.jpg	Scorpion-Spider	2	13	37.8678	29.6648	22.3325	2909.39	8	166	11.7657	69.3626	82.4416	1151.53	2.5	67	15.6567	21.3746	16.3547	704.8	4	36.5	-2204.59	-4	-129.5
RC45	Czech	F	22	11.jpg	Scorpion-Spider	2	2.5	112.294	22.892	21.1265	2170.01	6	122	13.7187	45.4799	22.4579	1118.11	2	61.5	24.1317	15.4465	22.3569	1297.3	2.5	75	-872.708	-3.5	-47
RC45	Czech	F	22	12.jpg	Scorpion-Spider	2	21.5	24.039	15.1745	14.1412	2645.04	12	148.5	15.0737	29.0633	31.2948	1405.46	4	79.5	14.3037	12.7424	16.951	426.678	2	23.5	-2218.36	-10	-125
RC45	Czech	F	22	13.jpg	Scorpion-Grasshopper	2	32.5	74.7012	22.2135	15.4698	2298.89	11	125.5	15.3091	142.88	43.5872	982.072	1	50	24.3074	43.7059	23.8299	1166.52	7	66	1132.37	4	59.5
RC45	Czech	F	22	14.jpg	Scorpion-Grasshopper	2	0.5	52.8074	15.2795	44.6638	2883.95	11	158	37.5187	30.0982	22.2297	1186.15	1	68.5	15.0272	15.9233	14.1253	872.983	3	51	2010.97	8	107
RC45	Czech	F	22	15.jpg	Scorpion-Grasshopper	2	0	23.4233	15.183	22.3443	2328.46	10	128	13.9366	45.0449	53.4858	1245.23	1	75	23.7406	14.7914	13.2342	1428.65	8.5	82	899.818	1.5	46
RC45	Czech	F	22	16.jpg	Scorpion-Grasshopper	2	0	15.7106	14.4163	14.9374	3383.54	16.5	190	111.667	31.0781	44.4245	1211.17	3	69.5	23.0161	22.8132	13.3282	420.074	2	18.5	2963.47	14.5	171.5
RC45	Czech	F	22	17.jpg	Scorpion-Grasshopper	2	0	20.6044	30.8376	15.8895	3127.96	13.5	171.5	15.5926	75.0912	12.9364	1040.97	1	61.5	30.0019	45.182	22.9124	833.739	5.5	45	2294.22	8	126.5
RC45	Czech	F	22	18.jpg	Scorpion-Grasshopper	2	0	112.39	31.3193	52.4482	1069.16	3.5	57.5	95.9269	15.8346	21.0518	1394.49	2	75	14.843	30.7976	14.2115	2542.84	10	140	-1473.68	-6.5	-82.5
RC46	Czech	F	20	01.jpg	Spider-Grasshopper	2	0	17.7545	15.2644	12.0878	1957.91	8.5	111	17.3375	15.4757	50.9169	1304.82	2	78.5	25.3993	28.0482	45.6639	1728.25	8	100	229.656	0.5	11
RC46	Czech	F	20	02.jpg	Spider-Grasshopper	2	0	22.5865	23.2556	39.4028	2425.81	8.5	134	22.6813	22.9685	15.0954	499.159	1.5	29.5	23.7135	23.4282	14.6011	2043.49	7.5	111	382.314	1	23
RC46	Czech	F	20	03.jpg	Spider-Grasshopper	2	0	88.1985	20.9277	36.0386	1956.45	5	109	24.9847	19.3852	10.6572	784.496	1.5	47	19.7778	35.5914	18.352	2260.78	10.5	128	-304.333	-5.5	-19
RC46	Czech	F	20	04.jpg	Spider-Grasshopper	2	0	112.846	13.6264	14.9484	1159.82	4.5	63.5	11.6675	25.7153	35.8169	1305.37	1.5	77.5	16.4989	29.9268	35.4065	2517.59	11.5	142.5	-1357.77	-7	-79
RC46	Czech	F	20	05.jpg	Spider-Grasshopper	2	0	39.1941	27.7157	32.8063	2205.72	10	129	16.411	20.8748	24.9258	1656.45	1.5	92	42.4572	24.8414	23.2272	1160.17	6.5	62	1045.56	3.5	67
RC46	Czech	F	20	06.jpg	Spider-Grasshopper	1	0	15.6643	15.8327	11.9916	958.878	3	56	15.6541	45.2588	15.1715	1245.89	2	74	15.4523	16.5418	13.6713	2805.72	13	166	-1846.84	-10	-110
RC46	Czech	F	20	07.jpg	Scorpion-Spider	2	0	22.4665	16.8661	22.3108	2055.63	12	114	16.3174	30.3766	60.481	1684.71	1	99.5	37.8403	28.7354	14.6732	1257.88	4.5	70	-797.75	-7.5	-44
RC46	Czech	F	20	08.jpg	Scorpion-Spider	2	0.5	16.4564	20.3553	25.1755	1876.97	7.5	105.5	105.823	44.6058	19.6645	1461.97	2	85.5	16.3632	51.1799	31.4085	1601.27	7.5	85.5	-275.693	0	-20
RC46	Czech	F	20	09.jpg	Scorpion-Spider	2	0.5	19.3465	14.4202	18.6921	2311.14	7	129	12.2966	28.335	40.7793	1116.37	1.5	64	12.8274	17.2102	15.4137	1512.35	6	89	-798.786	-1	-40
RC46	Czech	F	20	10.jpg	Scorpion-Spider	2	0	16.5595	22.9962	13.2891	1639.92	5.5	94	14.9395	37.5644	21.0884	1514.86	3	90.5	31.8448	21.2	15.8443	1856.36	6.5	103.5	216.442	1	9.5
RC46	Czech	F	20	11.jpg	Scorpion-Spider	2	0	20.4291	16.8347	16.0201	2137.73	10.5	125	25.8666	35.6847	14.924	1163.43	3	65	14.2486	14.711	20.2791	1692	6	87	-445.737	-4.5	-38
RC46	Czech	F	20	12.jpg	Scorpion-Spider	2	0	22.7089	23.211	16.4139	1186.04	5.5	69.5	25.1959	51.4323	28.3053	1510.58	1.5	90.5	21.5045	15.6779	13.8151	2317.05	9.5	127.5	1131.01	4	58
RC46	Czech	F	20	13.jpg	Scorpion-Grasshopper	2	0	22.7129	14.8556	16.8344	1394.65	5	69.5	17.6707	27.7498	61.8855	1365.13	1	82	17.4055	15.3584	12.0618	2235.16	9.5	127	-840.513	-4.5	-57.5
RC46	Czech	F	20	14.jpg	Scorpion-Grasshopper	2	0	17.0051	35.5329	38.9619	1147.17	3.5	65.5	16.45	19.8648	39.9233	1627.36	1.5	96	14.0127	23.048	16.3625	2220.33	9.5	124	-1073.16	-6	-58.5
RC46	Czech	F	20	15.jpg	Scorpion-Grasshopper	1	0	15.6018	30.3571	14.3127	1391.41	6	68	17.5469	73.2035	32.4523	1052.05	1	63	12.4978	17.7817	28.3364	2567.96	11	146	-1176.55	-5	-78
RC46	Czech	F	20	16.jpg	Scorpion-Grasshopper	2	0	11.9424	54.8433	12.7659	1063.65	3.5	60	56.4558	26.1647	27.375	1489.19	1.5	88	22.5592	31.5044	49.6109	2448.86	11	137	-1385.21	-7.5	-77
RC46	Czech	F	20	17.jpg	Scorpion-Grasshopper	2	0	11.6286	48.1899	117.858	900.401	3	47	16.3896	13.4537	24.2181	1401.42	2	83.5	105.284	21.4453	36.8153	2711.33	11	142.5	-1810.93	-8	-95.5
RC46	Czech	F	20	18.jpg	Scorpion-Grasshopper	2	0	16.3814	13.6467	14.8052	2473.81	11.5	134.5	13.0261	21.2474	31.0311	1466.72	3	88	44.9196	15.1364	13.3342	1072.6	3.5	62	1401.21	8	72.5
RC47	Czech	F	19	01.jpg	Spider-Grasshopper	2	0	16.8572	15.2969	12.9592	2082.76	10.5	117.5	13.4095	59.9076	45.2756	1080.3	3	60	15.1155	12.6447	25.221	1838.48	8.5	105.5	244.277	2	12
RC47	Czech	F	19	02.jpg	Spider-Grasshopper	2	0	24.4286	14.1163	22.5005	2609.9	8	152.5	13.7162	38.6687	22.5541	1533.22	1	90	52.7961	22.5022	14.6802	851.039	4	44.5	1758.86	4	108
RC47	Czech	F	19	03.jpg	Spider-Grasshopper	2	0	15.4732	16.6719	12.9415	2175.65	3	125	23.7126	30.1705	35.8279	1524.66	3.5	88	126.582	23.739	21.5303	1302.42	8	72	873.236	-5	53
RC47	Czech	F	19	04.jpg	Spider-Grasshopper	2	0	173.304	14.4262	22.8471	2632.68	9.5	149	22.7619	27.1171	14.1686	944.412	1.5	53.5	11.0412	19.6367	11.5613	1411.44	5	80	1221.24	4.5	69
RC47	Czech	F	19	05.jpg	Spider-Grasshopper	2	0	145.035	28.455	14.9334	2137.73	5	119.5	17.077	21.5639	53.9187	1168.57	1	68.5	38.5704	13.6561	22.2163	1666.06	6	89.5	471.676	-1	30
RC47	Czech	F	19	06.jpg	Spider-Grasshopper	2	0	16.8318	15.6582	12.6588	2763.93	8.5	153	13.6383	23.9395	66.4026	1218.28	1	73	25.0334	13.5513	14.8258	1012.55	6.5	57	1751.38	2	96
RC47	Czech	F	19	07.jpg	Scorpion-Spider	2	0	208.257	16.0363	14.2572	2028.79	10.5	113.5	14.6021	37.612	21.5006	1114.57	2	60	53.5146	23.5581	21.0883	1853.92	7.5	107.5	-174.864	-3	-6
RC47	Czech	F	19	08.jpg	Scorpion-Spider	2	0	13.7366	22.7549	14.7911	1477.64	5	80.5	15.9677	37.561	37.1905	1206.93	1.5	69.5	107.09	14.9028	21.6812	2317.63	5.5	134	839.993	0.5	53.5
RC47	Czech	F	19	09.jpg	Scorpion-Spider	2	0	121.329	13.9098	14.9235	2180.34	7.5	118	105.799	42.7833	24.7847	1337.68	2.5	70	16.3928	13.8019	23.8606	1462.31	8	86.5	-718.03	0.5	-31.5
RC47	Czech	F	19	10.jpg	Scorpion-Spider	2	0	28.6407	23.9379	20.7299	1681.26	10	96	14.3668	30.8733	88.7646	1164.57	2	68	31.0913	23.4266	21.5275	2149.04	6.5	120.5	467.778	-3.5	24.5
RC47	Czech	F	19	11.jpg	Scorpion-Spider	2	0	68.3312	15.0781	22.1403	1476.38	5.5	86	51.6611	28.4465	15.7318	994.415	1	55.5	60.9996	12.7432	14.9079	2526.75	11.5	147	1050.37	6	61
RC47	Czech	F	19	12.jpg	Scorpion-Spider	2	0	229.651	24.0045	12.1639	1882.43	5.5	103.5	23.0846	23.3718	20.9029	888.401	1	51	11.9983	35.8395	10.0568	2224.17	10	126.5	341.743	4.5	23
RC47	Czech	F	19	13.jpg	Scorpion-Grasshopper	2	0	18.1319	13.7807	13.3262	2325.36	7	133	14.4512	46.4364	37.0003	1541.37	3	91.5	12.7483	17.2073	22.0521	1128.42	5.5	57.5	1196.94	1.5	75.5
RC47	Czech	F	19	14.jpg	Scorpion-Grasshopper	2	0	16.2112	20.485	39.6245	2674.72	9	158	59.1161	39.7785	18.9565	1139.7	1.5	67	16.2818	20.718	25.5762	1215.71	5.5	71	1459.01	3.5	87
RC47	Czech	F	19	15.jpg	Scorpion-Grasshopper	2	0	136.583	14.274	14.5756	3416.58	15	200.5	14.3449	29.0094	23.5275	1138.81	1.5	64.5	30.7672	14.2894	31.141	438.517	1.5	23.5	2978.06	13.5	177
RC47	Czech	F	19	16.jpg	Scorpion-Grasshopper	2	0	14.457	28.7013	31.8506	3134.09	11.5	177.5	14.8916	38.4913	6.19805	687.835	3.5	38	22.877	13.8117	16.0004	1180.72	5	70	1953.37	6.5	107.5
RC47	Czech	F	19	17.jpg	Scorpion-Grasshopper	2	0	15.1062	15.9262	14.1151	2253.1	9	128.5	14.6952	23.6022	75.0036	1135.28	2.5	68.5	17.021	22.2113	14.1371	1613.8	9	88.5	639.293	0	40
RC47	Czech	F	19	18.jpg	Scorpion-Grasshopper	2	0	104.313	24.8629	11.8012	3109.22	11.5	162.5	15.9822	29.6247	36.9507	740.979	1	41.5	15.8202	29.4751	21.8061	1144.87	5.5	55.5	1964.35	6	107
RC48	Czech	F	20	01.jpg	Spider-Grasshopper	1	0	30.8924	14.3622	45.6435	2632.69	6	156	16.4634	11.4318	46.2877	1918.14	3	114	16.7742	11.5265	32.4297	457.442	2	23	2175.25	4	133
RC48	Czech	F	20	02.jpg	Spider-Grasshopper	2	0	12.4702	12.4027	29.826	2702.58	15	160.5	22.719	16.8444	30.5183	2011.7	3.5	120.5	12.1357	12.4645	13.8182	276.579	2.5	17	2426	12.5	143.5
RC48	Czech	F	20	03.jpg	Spider-Grasshopper	1	0	49.2694	8.5821	5.3138	2242.18	7	135	32.38	10.1887	18.0999	1632.64	3	97	5.575	6.5316	13.5633	1105.5	3	61	1136.68	4	74
RC48	Czech	F	20	04.jpg	Spider-Grasshopper	2	0	20.8123	26.4227	13.0263	1368.48	5	81	30.3326	29.6396	22.9057	1178.36	2	71	14.8115	29.8307	22.6978	2456.29	8.5	141.5	-1087.81	-3.5	-60.5
RC48	Czech	F	20	05.jpg	Spider-Grasshopper	1	0	15.2992	28.0492	17.9587	2085.11	11	121	32.2086	11.9152	17.1552	1942.19	5	100	16.9802	59.3439	13.2846	983.094	4	58	1102.02	7	63
RC48	Czech	F	20	06.jpg	Spider-Grasshopper	2	0	10.2674	27.3318	64.441	2790.7	13	166	13.1109	56.2778	25.8295	1924.64	6	107	12.1337	37.9804	8.32575	277.958	1.5	15.5	2512.74	11.5	150.5
RC48	Czech	F	20	07.jpg	Scorpion-Spider	1	0	17.0016	15.5021	76.4082	120.67	1	6	13.5655	16.2162	14.9788	1799.09	4	108	13.7179	31.5761	13.4428	3075.2	14	173	2954.53	13	167
RC48	Czech	F	20	08.jpg	Scorpion-Spider	2	0	18.4433	43.8845	14.1625	2890.72	12.5	161	16.9692	26.9669	29.5075	1558.29	3	94	14.67	24.1758	15.1556	579.132	2.5	33	-2311.58	-10	-128
RC48	Czech	F	20	09.jpg	Scorpion-Spider	1	0	11.6718	15.3423	14.7511	2120.43	8	128	30.5299	27.9361	31.212	2025.16	4	115	12.7047	106.648	28.4902	864.405	4	52	-1256.02	-4	-76
RC48	Czech	F	20	10.jpg	Scorpion-Spider	2	0	23.1671	23.4106	16.9317	1277.33	3	72	23.0021	10.0172	27.703	1920.72	4.5	115	29.5731	17.8122	19.9487	1792.79	6.5	107	515.452	3.5	35
RC48	Czech	F	20	11.jpg	Scorpion-Spider	2	0	19.348	12.8491	13.579	398.66	1	22	15.0397	92.1692	21.8022	1278.89	2.5	76.5	13.8052	9.0921	20.7547	3309.84	12.5	196.5	2911.18	11.5	174.5
RC48	Czech	F	20	12.jpg	Scorpion-Spider	1	0	23.9503	14.163	10.0921	3775.48	21	222	11.3061	78.7544	42.365	903.749	2	51	31.4128	13.9452	13.69	308.862	1	18	-3466.62	-20	-204
RC48	Czech	F	20	13.jpg	Scorpion-Grasshopper	1	0	12.6068	16.9222	14.7538	1125.63	8	67	12.8059	17.242	14.6922	1755.91	5	106	12.6228	15.1566	14.8923	2113.48	7	127	-987.852	1	-60
RC48	Czech	F	20	14.jpg	Scorpion-Grasshopper	1	0	13.149	16.6497	15.1384	2699.49	10	162	15.8576	30.1074	28.7721	2039.31	4	122	32.6427	43.4795	12.9377	277.418	3	15	2422.07	7	147
RC48	Czech	F	20	15.jpg	Scorpion-Grasshopper	1	0	15.2978	58.3409	32.2376	944.712	5	57	13.1756	17.3022	14.5537	1965.04	3	118	15.6307	29.1203	15.3712	2085.24	6	120	-1140.53	-1	-63
RC48	Czech	F	20	16.jpg	Scorpion-Grasshopper	1	0	13.6752	16.7214	14.7925	2850.17	13	171	16.1026	14.6157	13.2849	1700.94	4	103	31.6237	14.8971	14.0755	442.995	1	26	2407.18	12	145
RC48	Czech	F	20	17.jpg	Scorpion-Grasshopper	1	0	29.332	7.7293	10.3005	2368.23	17	139	12.892	55.7645	34.0736	2176.62	5	130	27.3441	22.598	8.8507	453.996	2	27	1914.23	15	112
RC48	Czech	F	20	18.jpg	Scorpion-Grasshopper	1	0	8.5722	11.4026	15.0717	2515.47	14	151	27.3336	13.9613	38.6343	2046.65	3	123	16.2716	33.0721	18.2345	441.586	3	26	2073.89	11	125
RC49	Czech	F	20	01.jpg	Spider-Grasshopper	2	0	21.284	15.5525	13.8317	2832.13	12.5	160	12.078	31.327	24.1883	1516.77	2	90.5	16.2156	13.671	14.9108	641.235	3.5	35	2190.9	9	125
RC49	Czech	F	20	02.jpg	Spider-Grasshopper	2	0	22.7466	15.9964	13.6572	3398.38	13	202	17.2905	66.5082	37.3438	925.967	2.5	51.5	11.2741	16.6213	14.9916	677.429	3.5	41	2720.96	9.5	161
RC49	Czech	F	20	03.jpg	Spider-Grasshopper	2	0	24.8716	11.2023	17.522	3362.19	8	197.5	17.5677	27.6143	31.5947	709.567	1	42.5	13.334	14.9218	16.5815	923.169	2.5	51	2439.02	5.5	146.5
RC49	Czech	F	20	04.jpg	Spider-Grasshopper	2	0	17.6534	14.9633	12.9872	2989.8	13	172	12.7444	14.8963	39.1604	1103.02	2.5	66.5	15.0705	22.2781	28.7277	901.734	4.5	51	2088.07	8.5	121
RC49	Czech	F	20	05.jpg	Spider-Grasshopper	2	0	24.2635	21.6045	21.5812	1922.7	5.5	108.5	25.6118	19.3687	32.2455	1134.36	3.5	61	17.7279	29.8632	20.5506	1948.83	7.5	109.5	-26.1314	-2	-1
RC49	Czech	F	20	06.jpg	Spider-Grasshopper	2	0	24.9902	43.2114	29.8532	3351.74	13.5	194	14.8953	75.9627	37.252	1267.65	2	76	14.7648	16.5245	14.6427	375.982	2	22.5	2975.76	11.5	171.5
RC49	Czech	F	20	07.jpg	Scorpion-Spider	2	0.5	14.5828	16.2045	13.8431	1976.86	7.5	115.5	16.7466	21.6478	14.6697	1336.77	2	80	24.4975	51.639	23.6414	1656.11	6.5	95	-320.751	-1	-20.5
RC49	Czech	F	20	08.jpg	Scorpion-Spider	2	0	22.4288	14.916	12.333	2510.4	13.5	147	127.881	29.7991	29.493	1259.74	2	72	12.5663	31.2093	46.5758	1233.27	5.5	68	-1277.13	-8	-79
RC49	Czech	F	20	09.jpg	Scorpion-Spider	2	0	14.7538	16.2287	13.9738	1740.77	5	102.5	97.5405	35.4515	46.7404	888.609	2	50.5	15.8945	14.3527	14.6715	2324.15	10.5	136	583.378	5.5	33.5
RC49	Czech	F	20	10.jpg	Scorpion-Spider	2	0	12.3522	32.2468	15.4496	3041.18	15.5	174	17.5235	30.0549	19.8951	551.779	2	32.5	23.5901	16.2138	13.6405	1420.8	8.5	82	-1620.38	-7	-92
RC49	Czech	F	20	11.jpg	Scorpion-Spider	2	0	24.1414	13.1824	23.5916	2287.41	10	126	21.8901	48.0903	19.3373	657.379	1.5	39.5	16.7512	15.273	12.4962	2045.8	8	112.5	-241.608	-2	-13.5
RC49	Czech	F	20	12.jpg	Scorpion-Spider	2	0	22.0501	23.8671	15.7482	1696.93	7	100.5	14.9152	52.7351	23.4106	958.167	1.5	57	16.4517	20.4228	16.7633	2352.21	8.5	118.5	655.279	1.5	18
RC49	Czech	F	20	13.jpg	Scorpion-Grasshopper	2	0	24.1743	15.074	21.1322	1827.12	8	107.5	59.6419	21.1892	23.9948	980.264	1.5	57	16.7435	15.0863	21.2658	2216.69	10.5	131	-389.57	-2.5	-23.5
RC49	Czech	F	20	14.jpg	Scorpion-Grasshopper	2	0	14.7888	16.6166	13.6775	2468	8.5	142	13.8499	45.0303	31.768	1020.03	2	61.5	158.506	21.8822	30.703	1457.99	5.5	74.5	1010.02	3	67.5
RC49	Czech	F	20	15.jpg	Scorpion-Grasshopper	2	0	15.324	25.5015	20.2133	3053.99	15	181.5	13.4258	23.5936	29.1162	692.707	2.5	41.5	21.8708	38.4563	12.0845	1252.23	3.5	60.5	1801.75	11.5	121
RC49	Czech	F	20	16.jpg	Scorpion-Grasshopper	2	0.5	65.9791	14.8558	22.3311	3120.81	15.5	171	13.8376	23.3859	15.0759	1348.97	2.5	78.5	81.2326	16.6042	14.9241	431.725	2.5	23	2689.09	13	148
RC49	Czech	F	20	17.jpg	Scorpion-Grasshopper	2	0	23.0006	14.6542	22.2856	1750.05	6.5	104	17.1177	29.1947	35.4094	811.732	1.5	48.5	14.989	32.3094	36.0316	2441.22	7	143.5	-691.169	-0.5	-39.5
RC49	Czech	F	20	18.jpg	Scorpion-Grasshopper	2	0	15.1411	16.2386	13.4867	2819.95	11.5	166	15.6253	28.6907	39.4704	1549.57	2	88.5	13.9232	22.3864	45.3958	636.263	3.5	34	2183.69	8	132
RC50	Czech	F	23	01.jpg	Spider-Grasshopper	2	0	40.7241	17.4875	38.4455	1891.33	6	112	23.5712	15.7373	73.0938	1495.35	3	90	37.5587	13.613	16.0671	1605.24	5	96.5	286.085	1	15.5
RC50	Czech	F	23	02.jpg	Spider-Grasshopper	2	0	193.823	42.6399	26.7536	2501.05	4	126.5	13.3263	27.3228	16.35	660.724	2	26	10.1231	21.5028	14.2381	1917.22	6	102	583.829	-2	24.5
RC50	Czech	F	23	03.jpg	Spider-Grasshopper	2	0	25.6805	11.1566	13.4568	1705.63	5.5	98.5	26.2328	25.3613	3.4297	644.682	1.5	39	11.8056	20.6672	19.3489	2652.92	7	157.5	-947.291	-1.5	-59
RC50	Czech	F	23	04.jpg	Spider-Grasshopper	2	0	15.1549	26.7463	11.9146	1612.02	5.5	95.5	14.4633	31.1938	59.776	1760.78	4.5	101	29.5797	26.6997	12.4856	1634.48	5	89.5	-22.4628	0.5	6
RC50	Czech	F	23	05.jpg	Spider-Grasshopper	2	0	12.946	20.7336	17.3308	1560.78	5	90	25.637	11.2297	50.1109	1657.41	3	92	16.2719	14.0926	20.1525	1787.56	5.5	94	-226.778	-0.5	-4
RC50	Czech	F	23	06.jpg	Spider-Grasshopper	2	0	12.7576	20.1553	17.5544	2059.44	4.5	123	19.2686	48.35	45.5496	1290.53	1	77.5	22.2888	18.5602	19.1649	1655.52	4.5	97.5	403.929	0	25.5
RC50	Czech	F	23	07.jpg	Scorpion-Spider	2	0	19.7774	8.86545	11.8058	2797.7	8.5	167.5	21.1098	21.4484	17.686	1312.45	1	77.5	34.1166	11.7804	16.0956	883.527	3.5	52.5	-1914.17	-5	-115
RC50	Czech	F	23	08.jpg	Scorpion-Spider	2	0	13.4796	20.7395	13.4145	2080.74	5.5	119	14.2519	43.5077	119.368	1263.37	1	75.5	8.02215	17.8116	20.3324	1648.51	6	96	-432.232	0.5	-23
RC50	Czech	F	23	09.jpg	Scorpion-Spider	2	0	19.1927	14.2711	22.1986	1916.96	4.5	115.5	19.9881	28.929	55.9043	900.941	1	53.5	11.6729	21.4466	20.1489	2182.72	6	127.5	265.762	1.5	12
RC50	Czech	F	23	10.jpg	Scorpion-Spider	2	0	14.5433	28.3929	20.0749	1952.3	5.5	114	22.2079	32.2645	39.9064	1393.4	3	84	10.425	25.8528	17.983	1673.43	7	98.5	-278.874	1.5	-15.5
RC50	Czech	F	23	11.jpg	Scorpion-Spider	2	0	12.2278	14.2853	28.3696	1840.14	7	107	14.3853	24.0767	16.3223	1216.02	2.5	72	20.2587	21.3086	19.2801	1939.96	4.5	115	99.8166	-2.5	8
RC50	Czech	F	23	12.jpg	Scorpion-Spider	2	0	88.5661	20.5476	27.5626	2002.34	6.5	110.5	13.3977	37.2861	8.979	1231.67	2	70	18.2444	12.5029	13.4649	1790.98	5.5	96.5	-211.356	-1	-14
RC50	Czech	F	23	13.jpg	Scorpion-Grasshopper	2	0	16.2369	14.4979	26.5489	2536.66	5.5	151.5	11.7676	37.6022	25.0437	885.951	1.5	53	19.654	17.9751	17.413	1572.8	4.5	93.5	963.858	1	58
RC50	Czech	F	23	14.jpg	Scorpion-Grasshopper	2	0	28.9716	19.6309	22.0292	2860.44	10	167	9.3419	42.9082	25.2271	1328.08	1	79.5	18.2032	19.9924	18.683	813.014	3	47	2047.43	7	120
RC50	Czech	F	23	15.jpg	Scorpion-Grasshopper	2	0	27.7632	8.54415	10.7666	2419.37	8.5	141	36.2034	8.27465	50.5593	1252.96	1.5	76	27.7948	17.6235	10.4954	1329.44	5	76.5	1089.92	3.5	64.5
RC50	Czech	F	23	16.jpg	Scorpion-Grasshopper	2	0	20.6323	23.933	30.1522	1326.89	5	76.5	27.8301	44.7028	38.2222	1540.11	2.5	92	20.8618	9.24225	15.6896	2142.17	9	120	-815.275	-4	-43.5
RC50	Czech	F	23	17.jpg	Scorpion-Grasshopper	2	0	12.9972	14.1944	22.2455	2356.69	8	136	35.0991	14.0252	31.8953	1293.62	1.5	76	12.4653	14.6278	38.8444	1358.79	5.5	77	997.894	2.5	59
RC50	Czech	F	23	18.jpg	Scorpion-Grasshopper	2	0	9.0175	13.2632	26.3712	1872.1	4	109.5	33.6447	21.9741	13.7171	1666.32	1.5	99	45.3574	10.6188	47.361	1478.16	5	80	393.944	-1	29.5
RC51	Czech	M	33	01.jpg	Spider-Grasshopper	2	0	31.5003	14.3763	13.4448	3113.14	14.5	183	13.5437	16.2717	14.7972	1183.26	3	67	13.342	30.021	31.0938	704.089	2.5	41.5	2409.05	12	141.5
RC51	Czech	M	33	02.jpg	Spider-Grasshopper	2	0	16.7072	14.27	21.8836	1253.41	5	75.5	110.781	23.2157	21.8016	1664.12	6	90.5	16.661	12.8519	15.1589	2086.48	8.5	120.5	-833.073	-3.5	-45
RC51	Czech	M	33	03.jpg	Spider-Grasshopper	2	0	15.758	22.2333	14.6712	2906.68	9.5	158	278.494	37.7768	21.53	1633.88	5	84	21.5801	15.0458	15.1117	468.521	2	27	2438.16	7.5	131
RC51	Czech	M	33	04.jpg	Spider-Grasshopper	2	0	13.5604	26.4101	36.1322	3004.98	9	177.5	14.2772	7.49735	14.0181	955.538	2	53.5	15.1932	15.1545	30.144	1058.02	5.5	62.5	1946.96	3.5	115
RC51	Czech	M	33	05.jpg	Spider-Grasshopper	2	0	15.0475	15.7273	14.3894	2310.75	9	135	13.718	14.4626	23.1858	1235.15	3.5	71.5	13.4695	16.4589	22.6894	1433.2	5.5	83	877.548	3.5	52
RC51	Czech	M	33	06.jpg	Spider-Grasshopper	2	0	15.5653	35.9126	24.3895	2334.23	7.5	139	14.0506	36.9861	23.728	1275.72	4.5	73	14.0231	14.7197	22.8387	1393.49	6.5	78	940.741	1	61
RC51	Czech	M	33	07.jpg	Scorpion-Spider	2	0	12.6171	15.0376	23.6124	2480.86	11	149	14.6886	58.1539	24.6524	1282.42	4.5	73.5	23.5072	14.5811	23.3305	1229.87	4.5	72	-1250.99	-6.5	-77
RC51	Czech	M	33	08.jpg	Scorpion-Spider	2	0	14.8892	15.4589	14.4975	1640.02	4	96	15.9429	17.2605	19.869	1187.82	3	63.5	16.0145	39.6633	14.4571	2173.86	10	123	533.84	6	27
RC51	Czech	M	33	09.jpg	Scorpion-Spider	2	0	13.6231	15.7088	14.699	1685.56	6	96	21.4409	24.1596	28.978	1392.59	4	77.5	22.4337	14.5411	15.1093	1925.63	5	100	240.062	-1	4
RC51	Czech	M	33	10.jpg	Scorpion-Spider	2	0	13.9448	15.8475	23.8884	2939.64	7	169	15.0755	13.7041	15.6723	1500.94	3.5	85	14.9171	21.236	15.6713	552.854	3	32	-2386.79	-4	-137
RC51	Czech	M	33	11.jpg	Scorpion-Spider	2	0	14.2503	16.9676	14.1711	982.337	2	57	21.3862	15.3424	31.1599	777.314	3	42	15.1007	15.5323	36.6026	3244.05	12.5	186.5	2261.71	10.5	129.5
RC51	Czech	M	33	12.jpg	Scorpion-Spider	1	0	13.5837	15.6995	15.5807	3186.84	11	192	30.3858	14.7349	-1	67.5161	0	3	13.9881	15.6113	15.9859	1740.48	7	104	-1446.36	-4	-88
RC51	Czech	M	33	13.jpg	Scorpion-Grasshopper	2	0	18.992	24.582	28.4405	2060.49	6	122.5	16.1057	29.756	21.9292	1535.72	3	79.5	15.0008	14.9123	14.9139	1401.52	4.5	75	658.964	1.5	47.5
RC51	Czech	M	33	14.jpg	Scorpion-Grasshopper	2	0	15.278	14.5835	14.8239	3383.26	12.5	197.5	16.0937	16.4145	36.32	1305.49	3	72.5	13.6303	25.2964	21.0315	315.357	1	18	3067.9	11.5	179.5
RC51	Czech	M	33	15.jpg	Scorpion-Grasshopper	2	0	15.42	15.2989	15.6494	1990.98	8.5	116.5	17.0269	21.612	21.7357	1232.86	3.5	73.5	14.4192	14.1357	18.8593	1778.27	6	95.5	212.715	2.5	21
RC51	Czech	M	33	16.jpg	Scorpion-Grasshopper	2	0	15.0705	22.3785	14.8631	2629.79	12.5	154	22.2418	29.99	22.9837	1000.27	2	57	14.0434	23.0226	22.0256	1374.63	5.5	80.5	1255.16	7	73.5
RC51	Czech	M	33	17.jpg	Scorpion-Grasshopper	2	1.5	15.8799	14.0791	14.7721	3024.65	16	170	14.6457	12.856	17.1975	1236.7	2.5	74	16.7006	15.801	37.6459	680.563	3.5	39.5	2344.09	12.5	130.5
RC51	Czech	M	33	18.jpg	Scorpion-Grasshopper	2	0	23.1567	13.2955	15.1643	3130.8	14.5	178.5	16.1035	38.9678	105.073	1133.3	2.5	63.5	14.489	23.8643	13.7412	730.207	3	43.5	2400.59	11.5	135
RC52	Czech	M	33	01.jpg	Spider-Grasshopper	2	0	24.861	13.4212	23.9488	1935.47	11	111	15.8899	13.9938	30.9913	1226.25	1	68.5	129	15.8551	13.9748	1886.5	6.5	108	48.9736	4.5	3
RC52	Czech	M	33	02.jpg	Spider-Grasshopper	2	1.5	15.1161	15.9527	13.9253	2101.06	11.5	121	15.9519	31.2677	29.1669	1379.6	2	79.5	13.3518	23.9611	30.2678	1469.64	7	86.5	631.418	4.5	34.5
RC52	Czech	M	33	03.jpg	Spider-Grasshopper	2	0	23.1092	14.2212	15.4818	2407.76	9.5	140	151.242	21.7381	21.0372	1057.86	3	53.5	24.1265	12.0195	32.2527	1544.28	5	90	863.486	4.5	50
RC52	Czech	M	33	04.jpg	Spider-Grasshopper	2	0	14.8862	23.6727	44.347	2729.82	14	160	23.507	13.2697	37.6215	1046.16	1.5	63	15.3988	14.2757	14.9111	1230.06	5	73	1499.76	9	87
RC52	Czech	M	33	05.jpg	Spider-Grasshopper	2	0	15.5906	15.5199	14.5165	2227.82	11.5	126.5	32.7877	65.6517	36.6296	1282.49	1.5	72	16.255	19.6847	18.839	1499.37	7.5	89.5	728.451	4	37
RC52	Czech	M	33	06.jpg	Spider-Grasshopper	2	0	16.6163	14.3287	31.094	2599.62	13.5	154	22.1206	29.6862	22.0564	1337.7	2	65.5	14.9902	16.3376	21.2695	1060.89	5	61.5	1538.73	8.5	92.5
RC52	Czech	M	33	07.jpg	Scorpion-Spider	2	0	15.5138	21.0012	24.1137	1930.78	11	110.5	14.1648	31.2953	29.2499	1244.99	2	63.5	15.8792	20.9798	47.6004	1811.58	6	106.5	-119.201	-5	-4
RC52	Czech	M	33	08.jpg	Scorpion-Spider	2	0	15.2713	14.8583	13.364	1139.98	5.5	67	13.3421	16.6974	15.2005	1230.62	1.5	72	14.5423	24.0629	12.6967	2632.28	13.5	153	1492.3	8	86
RC52	Czech	M	33	09.jpg	Scorpion-Spider	2	2.5	13.11	24.4799	22.2864	2302.23	7	136	159.147	36.5893	38.5567	1227.3	2	68	286.639	19.5218	47.2146	1342.78	7.5	64.5	-959.448	0.5	-71.5
RC52	Czech	M	33	10.jpg	Scorpion-Spider	2	0	13.2111	32.4126	20.9612	1776.13	7.5	103	20.987	23.6495	21.2447	1184.95	2	66	22.723	14.2297	16.0766	2035.88	10	118.5	259.751	2.5	15.5
RC52	Czech	M	33	11.jpg	Scorpion-Spider	2	0	15.2318	13.1842	16.6987	2260.76	8	133.5	22.3255	45.0593	22.0262	1166.32	1.5	70	15.3103	23.3786	21.8173	1582.55	9	92.5	-678.218	1	-41
RC52	Czech	M	33	12.jpg	Scorpion-Spider	2	0	14.8582	22.5238	16.0836	2317.63	9	135.5	23.8604	15.1093	29.9247	1003.13	1	60	11.5382	21.6844	22.892	1674.45	6.5	95.5	-643.175	-2.5	-40
RC52	Czech	M	33	13.jpg	Scorpion-Grasshopper	2	0	126.336	15.905	12.7625	1904.03	9.5	106.5	158.435	14.9792	37.8989	1404.15	3	76	23.4123	14.629	13.2344	1743.06	7.5	103	160.969	2	3.5
RC52	Czech	M	33	14.jpg	Scorpion-Grasshopper	2	0	13.5851	14.8118	23.4708	1386.41	5	82.5	15.7171	21.5753	39.0583	1154.79	2	63.5	15.1072	23.1729	36.0742	2460.6	10.5	140.5	-1074.19	-5.5	-58
RC52	Czech	M	33	15.jpg	Scorpion-Grasshopper	2	0	14.3191	22.3728	16.002	1987.54	13.5	118.5	16.4479	13.6827	59.9722	1244.86	1.5	68.5	20.8606	31.4451	15.1621	1754.92	6.5	102.5	232.625	7	16
RC52	Czech	M	33	16.jpg	Scorpion-Grasshopper	2	0	15.038	13.4226	16.4233	2703.27	11.5	159	16.0121	29.9209	45.2043	963.364	1	55	15.8626	23.1466	20.2465	1335.85	7	72	1367.42	4.5	87
RC52	Czech	M	33	17.jpg	Scorpion-Grasshopper	2	0	21.5358	16.1672	14.958	1583.07	10	86	172.252	37.114	14.9221	1072.19	1	59.5	31.1814	13.8105	22.4721	2332.23	10	138	-749.16	0	-52
RC52	Czech	M	33	18.jpg	Scorpion-Grasshopper	2	0	15.0757	29.8949	23.3271	1769.77	8.5	104.5	22.2973	14.33	23.4614	1030.79	1	62	15.6644	22.563	20.7439	2204.62	10.5	126.5	-434.849	-2	-22
RC53	Czech	M	28	01.jpg	Spider-Grasshopper	2	0	15.2911	22.6391	30.173	1409.57	6	81.5	14.1135	23.355	14.1506	990.075	6	58.5	15.0185	15.3579	22.0413	2602.53	13	156	-1192.96	-7	-74.5
RC53	Czech	M	28	02.jpg	Spider-Grasshopper	2	0	15.3219	15.1785	22.5437	1144.05	6.5	65.5	22.7413	23.0999	29.6873	1035.01	4	60	14.9055	23.0407	29.87	2827.73	14	166	-1683.67	-7.5	-100.5
RC53	Czech	M	28	03.jpg	Spider-Grasshopper	2	0	23.027	22.3064	14.5536	1777.3	7.5	102	14.7695	15.4562	14.6707	1016.62	2.5	60	14.6911	15.0084	22.6485	2208.35	13.5	126	-431.049	-6	-24
RC53	Czech	M	28	04.jpg	Spider-Grasshopper	2	0	22.8878	14.5838	14.6103	2174.06	12	128.5	14.7587	14.779	22.336	1020.7	3	59.5	22.3164	14.6189	14.7977	1807.28	10.5	104.5	366.783	1.5	24
RC53	Czech	M	28	05.jpg	Spider-Grasshopper	2	0	22.8819	15.5813	14.0385	2816.05	14	164	15.2147	22.6278	22.3721	1372.93	4	81.5	23.1203	21.8407	15.0831	802.446	5.5	46	2013.6	8.5	118
RC53	Czech	M	28	06.jpg	Spider-Grasshopper	2	0	14.68	15.3663	23.2135	1638.45	8.5	91.5	194.438	22.0731	15.1131	1027.43	3.5	55	15.0455	15.1331	14.7976	2336.31	17.5	132	-697.854	-9	-40.5
RC53	Czech	M	28	07.jpg	Scorpion-Spider	1	0	15.1378	15.2973	14.585	840.402	5	50	15.6143	30.6023	14.3327	1139.95	4	65	15.6259	14.4976	14.9283	3014.84	17	174	2174.44	12	124
RC53	Czech	M	28	08.jpg	Scorpion-Spider	2	16.5	14.3736	23.0974	14.3455	1777.02	5	102.5	96.9264	14.5823	22.8286	847.688	4.5	48	14.8573	15.0005	22.744	2095.35	9	120	318.328	4	17.5
RC53	Czech	M	28	09.jpg	Scorpion-Spider	2	0	15.06	14.5465	30.3131	2542.91	13	149	14.5648	22.5061	30.9147	997.645	3	54.5	13.8994	14.9944	15.6335	1462.27	11.5	85.5	-1080.64	-1.5	-63.5
RC53	Czech	M	28	10.jpg	Scorpion-Spider	1	0	15.2775	15.013	14.9877	1702.28	11	99	14.8579	30.9474	28.8825	922.377	6	55	14.9552	14.8582	15.133	2370.24	12	136	667.955	1	37
RC53	Czech	M	28	11.jpg	Scorpion-Spider	2	0	15.0781	31.2308	28.8948	2434.14	8.5	137	14.4338	14.9522	22.6134	1106.21	5	64	14.6722	14.8339	15.2942	1455.09	11	83.5	-979.047	2.5	-53.5
RC53	Czech	M	28	12.jpg	Scorpion-Spider	1	0	31.3676	15.3826	14.7197	3532.5	13	205	14.9821	45.9161	28.9963	936.629	2	50	164.76	31.4336	14.1602	541.146	3	26	-2991.36	-10	-179
RC53	Czech	M	28	13.jpg	Scorpion-Grasshopper	2	0	14.9868	15.0016	15.1127	2118.81	13.5	122	30.6034	21.4191	22.7958	846.89	5	47.5	157.414	19.0498	12.6538	1998.77	13	112	120.044	0.5	10
RC53	Czech	M	28	14.jpg	Scorpion-Grasshopper	2	0	23.1454	22.4742	14.4384	1893.24	7	107	13.6565	14.9885	15.3269	1443.52	5.5	86.5	15.6823	15.043	14.0676	1664.83	8.5	95	228.41	-1.5	12
RC53	Czech	M	28	15.jpg	Scorpion-Grasshopper	1	0	29.7571	15.2073	14.9797	2797.83	17	160	14.6435	14.9497	31.3389	975.046	5	58	15.2122	14.7575	15.1332	1237.3	8	71	1560.53	9	89
RC53	Czech	M	28	16.jpg	Scorpion-Grasshopper	1	0	89.9897	29.6149	15.1811	1919.79	10	102	14.8237	15.3934	15.0199	1170.17	4	63	240.153	15.4539	14.2789	1957.14	22	103	-37.3554	-12	-1
RC53	Czech	M	28	17.jpg	Scorpion-Grasshopper	2	0	21.9412	15.0013	14.9961	768.415	5	40.5	60.603	22.0396	14.9178	1335.29	5.5	77.5	14.88	22.9683	14.5494	2898.65	14	165.5	-2130.23	-9	-125
RC53	Czech	M	28	18.jpg	Scorpion-Grasshopper	2	0	135.645	21.8177	14.9659	2733.15	17.5	159	13.9423	15.4276	22.2824	1440.39	7	75.5	15.1828	14.8822	14.9039	824.889	4.5	48	1908.26	13	111
RC54	Czech	M	18	01.jpg	Spider-Grasshopper	2	0	15.7123	13.9458	30.1417	2261.54	11	124.5	23.1817	37.0721	53.6568	937.398	1	56.5	15.1922	15.109	30.5768	1795.9	8.5	103	465.635	2.5	21.5
RC54	Czech	M	18	02.jpg	Spider-Grasshopper	2	0	23.3624	14.3816	14.7661	1412.8	5.5	80	188.309	13.9648	15.5132	1170.52	1	65	14.5733	15.3293	15.3925	2354.97	10	132	-942.175	-4.5	-52
RC54	Czech	M	18	03.jpg	Spider-Grasshopper	2	0	15.1205	14.9165	22.6173	2605.42	11.5	150	111.672	31.5178	21.2199	1252.86	1.5	72	14.8824	23.1919	21.5715	1155.13	6.5	64.5	1450.29	5	85.5
RC54	Czech	M	18	04.jpg	Spider-Grasshopper	2	0	15.0981	14.9938	14.9299	1980.26	9.5	107.5	14.4352	15.0434	45.7115	1094.83	2	65	22.9993	14.4295	15.4072	1874.92	9	104.5	105.336	0.5	3
RC54	Czech	M	18	05.jpg	Spider-Grasshopper	2	0	14.8832	15.0638	15.3733	2066.71	5.5	118	14.6727	45.3092	15.0649	993.474	1.5	56.5	14.648	23.0027	14.5007	1942.2	7	116.5	124.506	-1.5	1.5
RC54	Czech	M	18	06.jpg	Spider-Grasshopper	2	0	30.9857	13.9745	22.434	1135.79	5.5	64	15.9251	21.4674	23.2501	963.751	1	57.5	15.0156	22.3111	15.4886	2902.36	17	165.5	-1766.57	-11.5	-101.5
RC54	Czech	M	18	07.jpg	Scorpion-Spider	2	0	14.8972	14.7611	15.1611	1909.13	6.5	112	31.3521	28.6423	14.7785	977.67	2	58	14.2852	22.705	30.0138	2099.89	7	122	190.758	0.5	10
RC54	Czech	M	18	08.jpg	Scorpion-Spider	2	0	15.4085	15.0066	37.3041	1613.01	6.5	88.5	75.1328	15.281	44.9074	990.186	2.5	58	22.8666	22.497	14.4183	2392.53	8.5	141	779.516	2	52.5
RC54	Czech	M	18	09.jpg	Scorpion-Spider	2	0	15.1464	15.1285	15.0272	1696.24	8	92.5	23.1051	36.6059	23.0181	1154.46	2.5	63.5	22.6021	14.6026	15.0405	2159.12	9.5	123	462.875	1.5	30.5
RC54	Czech	M	18	10.jpg	Scorpion-Spider	2	0	23.2679	14.0166	15.2859	2466.31	12.5	134.5	23.5325	14.5341	14.6727	946.169	1.5	54.5	15.0817	45.5399	21.8992	1578.41	6.5	92	-887.899	-6	-42.5
RC54	Czech	M	18	11.jpg	Scorpion-Spider	2	0	23.167	14.1655	22.721	1540.71	5.5	91	23.4629	29.1483	53.0945	780.284	1.5	47	23.0476	22.1472	22.029	2677.68	14	155.5	1136.97	8.5	64.5
RC54	Czech	M	18	12.jpg	Scorpion-Spider	2	0	14.9106	22.739	14.2488	2932.04	12.5	167	22.7954	14.7623	14.9894	705.576	1.5	42.5	22.8852	14.5679	22.4117	1353.46	5	81	-1578.58	-7.5	-86
RC54	Czech	M	18	13.jpg	Scorpion-Grasshopper	2	0	195.06	31.3702	29.0243	1375.77	6	72.5	14.8823	30.1471	52.4354	1125.72	2	66	23.303	14.1554	15.1375	2512.48	13	140.5	-1136.71	-7	-68
RC54	Czech	M	18	14.jpg	Scorpion-Grasshopper	2	0	15.1681	15.296	22.5696	2193.85	11	128	14.9911	30.1002	22.5856	940.866	1	56	22.1463	15.2823	22.4911	1837.85	7	107	356	4	21
RC54	Czech	M	18	15.jpg	Scorpion-Grasshopper	2	0	15.0372	22.4728	30.4376	1530.11	10	88.5	31.0018	13.7656	22.5159	914.342	1	55	14.7776	23.2232	14.3861	2542.4	9	148.5	-1012.28	1	-60
RC54	Czech	M	18	16.jpg	Scorpion-Grasshopper	2	0	14.9146	15.4024	14.9032	2460.71	13.5	145.5	14.7139	53.3896	22.1868	596.227	2	32	112.345	22.7916	14.8449	1953.55	11.5	110	507.163	2	35.5
RC54	Czech	M	18	17.jpg	Scorpion-Grasshopper	2	0	15.1365	15.1273	14.2683	1362.54	4.5	77	22.931	14.428	30.0906	858.758	1	51	14.7084	22.5794	14.7758	2776.92	16	153	-1414.38	-11.5	-76
RC54	Czech	M	18	18.jpg	Scorpion-Grasshopper	2	0	15.5939	14.7372	14.9577	2287.18	7	132	15.6448	37.7711	52.353	682.599	1	41	14.8836	15.0092	14.7108	2028.93	4.5	120	258.244	2.5	12
RC55	Czech	M	29	01.jpg	Spider-Grasshopper	2	0.5	37.1951	15.1963	15.228	3034.19	21.5	159	15.117	22.7814	22.1587	941.163	7.5	49.5	14.6384	23.1472	14.2098	866.248	7	45.5	2167.94	14.5	113.5
RC55	Czech	M	29	02.jpg	Spider-Grasshopper	2	0	21.9886	14.9646	22.3684	2576.02	15	103.5	127.348	14.6571	15.0481	498.427	3	25.5	262.363	15.0022	15.1719	1904.95	10.5	78	671.069	4.5	25.5
RC55	Czech	M	29	03.jpg	Spider-Grasshopper	2	0	44.8653	14.3168	15.1565	2378.33	19	118	15.0475	30.9905	21.4466	934.733	7.5	45	14.756	15.3509	22.2528	1685.29	12.5	80.5	693.038	6.5	37.5
RC55	Czech	M	29	04.jpg	Spider-Grasshopper	2	0	134.936	15.2443	37.4205	3139.88	22	154	38.16	21.7164	14.9931	1021.07	8.5	50.5	22.6858	14.6874	14.9412	830.825	5	41	2309.06	17	113
RC55	Czech	M	29	05.jpg	Spider-Grasshopper	2	0.5	30.2021	29.7137	30.0972	3075.53	18.5	138	14.53	23.0357	22.0001	920.279	5	38.5	23.3606	14.7419	30.3655	909.398	4.5	41.5	2166.13	14	96.5
RC55	Czech	M	29	06.jpg	Spider-Grasshopper	2	0.5	232.108	14.8972	22.7385	3109.15	22.5	160.5	23.2499	14.1871	14.7562	669.334	3.5	23	142.367	157.473	23.0778	1245.92	6.5	49.5	1863.23	16	111
RC55	Czech	M	29	07.jpg	Scorpion-Spider	2	0	15.0844	14.921	23.0354	2371.13	15	112.5	14.5842	22.4352	23.1494	745.54	5	39.5	119.39	15.0405	14.9461	1885.42	15	96	-485.702	0	-16.5
RC55	Czech	M	29	08.jpg	Scorpion-Spider	2	0	14.822	15.6818	14.1461	1001.93	7	48.5	14.9912	23.3199	14.2103	878.539	8.5	45	180.224	14.7637	15.2374	3125.7	24	158.5	2123.77	17	110
RC55	Czech	M	29	09.jpg	Scorpion-Spider	2	0	21.7451	30.2338	14.8461	1552.22	8.5	72	14.5266	15.2106	14.8613	817.395	8	40	14.2328	15.1578	29.8662	2632.32	18	124	1080.1	9.5	52
RC55	Czech	M	29	10.jpg	Scorpion-Spider	2	0	337.044	14.7665	23.3811	1856.3	9	68	14.7619	14.571	22.6487	696.724	3.5	29.5	143.379	30.3017	37.6924	2546.44	16	116	690.143	7	48
RC55	Czech	M	29	11.jpg	Scorpion-Spider	2	0	22.5788	15.2123	22.6652	3080.09	19.5	153	15.0501	15.2372	14.935	876.952	3.5	39.5	14.8894	15.1412	15.4791	1034.33	6.5	52.5	-2045.75	-13	-100.5
RC55	Czech	M	29	12.jpg	Scorpion-Spider	2	0.5	172.487	15.2255	14.984	1292.92	10	60	22.8053	15.0056	15.0991	592.714	2	24	22.2999	14.2126	22.666	2992.55	20.5	146.5	1699.63	10.5	86.5
RC55	Czech	M	29	13.jpg	Scorpion-Grasshopper	2	2.5	30.298	14.854	22.4423	3315.2	19.5	155	158.162	14.3212	14.9219	682.255	3	28.5	247.616	15.0715	22.3715	1076.63	6	41	2238.57	13.5	114
RC55	Czech	M	29	14.jpg	Scorpion-Grasshopper	2	0	105.112	29.9394	14.9002	3749.95	28	198	14.8647	14.7451	15.0118	760.914	3.5	34.5	96.7462	30.6565	29.9111	472.87	2.5	23.5	3277.08	25.5	174.5
RC55	Czech	M	29	15.jpg	Scorpion-Grasshopper	2	0	23.069	29.5232	14.9929	3493.74	28.5	191.5	14.0554	15.1333	15.0278	919.315	6.5	50.5	13.6075	15.0111	22.7414	584.927	4.5	30.5	2908.81	24	161
RC55	Czech	M	29	16.jpg	Scorpion-Grasshopper	2	0	15.3336	14.9273	14.7078	3202.23	27.5	166.5	164.125	14.7528	23.0548	1087.8	5	48	15.3671	15.2014	15.0065	746.227	5.5	37.5	2456	22	129
RC55	Czech	M	29	17.jpg	Scorpion-Grasshopper	2	7.5	14.4058	23.0373	45.0007	2847.76	20	143	37.2563	23.0844	13.9721	1013.51	7	49.5	23.213	15.1753	22.9014	1013.27	6	44	1834.49	14	99
RC55	Czech	M	29	18.jpg	Scorpion-Grasshopper	2	0	15.2532	14.7993	15.2028	2588.5	19	145.5	14.3705	14.9561	14.5832	448.343	2.5	19.5	225.56	21.8896	15.1578	1905.27	14.5	93.5	683.234	4.5	52
RC56	Czech	M	31	01.jpg	Spider-Grasshopper	2	0	14.4529	14.3534	15.0863	2068.73	9.5	120	30.4764	29.2437	22.627	882.204	3.5	48	14.5	38.9185	13.7839	2051.16	10	115.5	17.5686	-0.5	4.5
RC56	Czech	M	31	02.jpg	Spider-Grasshopper	2	0	14.933	15.188	30.6349	2329.71	8	133.5	15.0623	29.7745	38.1239	1120.91	2	63.5	15.0533	30.2986	21.8743	1552.08	7.5	84.5	777.629	0.5	49
RC56	Czech	M	31	03.jpg	Spider-Grasshopper	2	0	22.7912	14.4531	15.1545	2287.6	9	134.5	30.5238	14.3055	15.2594	1012.14	1.5	59	74.0079	22.5422	38.42	1694.81	9.5	98.5	592.786	-0.5	36
RC56	Czech	M	31	04.jpg	Spider-Grasshopper	2	0	22.0887	15.3957	22.0523	2448.72	9	141	23.0623	36.8415	37.7996	780.848	1	42	22.5032	14.6827	22.1036	1765.17	9	102.5	683.547	0	38.5
RC56	Czech	M	31	05.jpg	Spider-Grasshopper	2	0	52.0493	31.5556	14.1535	2328.32	9	130	30.7262	59.7294	59.1663	846.788	2	49	15.1029	14.9913	14.8233	1818.99	8.5	106.5	509.336	0.5	23.5
RC56	Czech	M	31	06.jpg	Spider-Grasshopper	2	0	13.4542	22.2579	22.2242	2245.39	8.5	131.5	23.3558	36.6957	14.9974	608.504	1.5	33	15.1948	22.6438	14.7372	2136.97	7.5	127	108.416	1	4.5
RC56	Czech	M	31	07.jpg	Scorpion-Spider	2	0	22.7064	14.6338	14.8891	1924.3	8.5	113	15.2493	37.9251	29.6129	892.424	1	53.5	14.9041	15.0237	15.0394	2186.15	9.5	129	261.844	1	16
RC56	Czech	M	31	08.jpg	Scorpion-Spider	2	0	14.9221	16.6282	20.7954	1623.02	8	90	14.8497	30.0444	38.5928	1024.2	1.5	57	22.6669	14.2811	30.4582	2355.1	15.5	138	732.083	7.5	48
RC56	Czech	M	31	09.jpg	Scorpion-Spider	2	0	15.0653	14.9421	22.8844	1844.8	11.5	107.5	14.9658	14.9407	45.683	1046.72	2.5	56.5	22.6095	14.873	15.0992	2115.17	10	120.5	270.37	-1.5	13
RC56	Czech	M	31	10.jpg	Scorpion-Spider	2	0	22.7558	15.0326	14.6509	2914.07	15.5	170	22.9663	21.7408	53.2988	906.677	1	54	15.1388	15.1454	14.538	1173.9	5	64	-1740.18	-10.5	-106
RC56	Czech	M	31	11.jpg	Scorpion-Spider	2	8	66.6564	15.3124	15.3028	2584.3	9	147	14.9363	38.1007	14.4917	551.995	2.5	31.5	23.021	14.7394	29.8677	1683.07	7	96	-901.228	-2	-51
RC56	Czech	M	31	12.jpg	Scorpion-Spider	2	0	23.4487	15.0529	14.6808	1429.41	4.5	80.5	23.1063	21.8899	23.208	704.59	1.5	42.5	15.14	15.035	22.7383	2861.23	13.5	165.5	1431.82	9	85
RC56	Czech	M	31	13.jpg	Scorpion-Grasshopper	2	0	81.9303	22.6449	14.9888	1458.17	5.5	82	22.6675	30.3841	14.8418	742.661	2.5	41	14.3613	15.2171	14.7158	2805.47	12	163	-1347.3	-6.5	-81
RC56	Czech	M	31	14.jpg	Scorpion-Grasshopper	2	0	75.5794	14.3793	30.1149	3296.54	12.5	194	15.0424	14.5822	15.547	667.165	2.5	36.5	82.1965	15.0801	15.1684	1038.65	6.5	56	2257.89	6	138
RC56	Czech	M	31	15.jpg	Scorpion-Grasshopper	2	0	14.6293	22.679	14.821	1980.78	10	113.5	15.6031	44.5267	14.6005	821.228	3	47	74.2556	14.2332	15.3888	2200.52	10.5	123.5	-219.74	-0.5	-10
RC56	Czech	M	31	16.jpg	Scorpion-Grasshopper	2	0	15.4189	23.002	14.5249	3217.39	12.5	188	14.9331	68.2772	6.99815	596.128	2.5	35.5	22.4516	14.9383	38.4916	1196.33	5	70	2021.06	7.5	118
RC56	Czech	M	31	17.jpg	Scorpion-Grasshopper	2	0	14.9497	14.9893	14.8443	2929.08	12.5	171.5	21.7928	14.3541	15.4801	790.008	1.5	44.5	14.8219	22.599	14.8685	1282.47	6.5	69.5	1646.61	6	102
RC56	Czech	M	31	18.jpg	Scorpion-Grasshopper	2	0	14.8613	23.1382	22.1741	2258.06	11	124	22.9337	29.5275	37.4677	581.022	1	35	14.0161	15.2141	22.6531	2159.01	10	113.5	99.0545	1	10.5
RC57	Czech	M	44	01.jpg	Spider-Grasshopper	2	0	14.07	24.2907	14.4032	2029.56	5.5	118.5	22.0623	22.5363	14.4067	584.692	1	35.5	14.9269	16.0719	13.9887	2372.99	4.5	141.5	-343.429	1	-23
RC57	Czech	M	44	02.jpg	Spider-Grasshopper	2	0	23.3223	14.2596	15.7425	2185.89	9.5	130.5	15.1374	90.2143	29.1907	671.704	2.5	40.5	15.3054	15.4335	13.9176	2144.42	6	126	41.47	3.5	4.5
RC57	Czech	M	44	03.jpg	Spider-Grasshopper	2	0	15.2223	23.5812	13.8523	2668.43	10.5	154.5	22.3948	14.529	51.8402	356.557	1	21.5	23.5512	14.3751	44.7197	1968.8	8	115	699.635	2.5	39.5
RC57	Czech	M	44	04.jpg	Spider-Grasshopper	2	0	14.5757	14.6899	23.5559	2433.38	13	142.5	23.0309	38.0782	6.2601	701.981	1	42	15.6181	13.881	15.1993	1859.65	5.5	110.5	573.723	7.5	32
RC57	Czech	M	44	05.jpg	Spider-Grasshopper	2	0	22.7725	14.5259	15.577	2800.83	9.5	160.5	31.2782	43.2668	14.8056	531.583	1	32	15.5309	30.2269	22.285	1672.3	9	96	1128.53	0.5	64.5
RC57	Czech	M	44	06.jpg	Spider-Grasshopper	2	0	14.3262	14.887	16.3234	2707.91	7	158.5	13.7529	30.5854	13.1254	93.248	0.5	5.5	24.5598	35.8718	37.7555	2197.27	8	129.5	510.644	-1	29
RC57	Czech	M	44	07.jpg	Scorpion-Spider	2	0	23.2354	21.9347	53.3871	2283.43	8	134.5	7.83585	13.6491	44.5222	123.965	0.5	7	21.94	15.5616	21.8659	2587.31	3.5	152.5	303.873	-4.5	18
RC57	Czech	M	44	08.jpg	Scorpion-Spider	2	0	15.3404	22.7408	44.7952	2093	5.5	123.5	14.5988	14.4673	22.3517	498.189	0.5	30	15.8852	15.4937	28.9425	2411.47	12	142.5	318.475	6.5	19
RC57	Czech	M	44	09.jpg	Scorpion-Spider	2	0	14.8166	22.5875	15.1274	2655.51	10.5	156.5	14.5055	38.1461	21.6371	498.872	2	30	23.9123	20.8375	23.6341	1852.29	7.5	108.5	-803.224	-3	-48
RC57	Czech	M	44	10.jpg	Scorpion-Spider	2	0	15.0544	13.956	30.54	1848.18	3.5	108	23.1007	36.2816	45.6257	562.43	1	34	22.9398	14.4637	15.4999	2594.46	4.5	154	746.281	1	46
RC57	Czech	M	44	11.jpg	Scorpion-Spider	2	0	13.8527	16.0646	21.851	1661.58	4	97.5	29.5412	15.0043	6.48235	622.987	0.5	37	22.9119	15.1928	29.4844	2706.76	8	159.5	1045.18	4	62
RC57	Czech	M	44	12.jpg	Scorpion-Spider	2	0	31.1354	14.1279	15.0434	2797.05	6	168	24.5107	21.4939	45.1461	757.844	2.5	45.5	15.6146	14.4591	22.9182	1451.4	8	85	-1345.66	2	-83
RC57	Czech	M	44	13.jpg	Scorpion-Grasshopper	2	0	16.066	15.0823	44.6806	2992.92	5.5	178.5	14.5546	21.8702	45.1541	450.203	1	27	14.9661	22.3891	22.5551	1559.64	4.5	92	1433.29	1	86.5
RC57	Czech	M	44	14.jpg	Scorpion-Grasshopper	2	0	16.0603	22.553	21.9499	3530.33	12.5	203.5	14.2929	30.7745	66.234	543.454	1	32.5	58.6767	38.9404	13.9961	929.214	3.5	51	2601.11	9	152.5
RC57	Czech	M	44	15.jpg	Scorpion-Grasshopper	2	0	14.5778	31.0116	29.5573	2811.82	11.5	163.5	15.1252	29.5848	14.882	539.638	1	32.5	15.8603	14.386	14.9163	1650.43	6.5	99	1161.39	5	64.5
RC57	Czech	M	44	16.jpg	Scorpion-Grasshopper	2	0	15.5037	14.9495	23.0019	2032.01	10	117.5	16.0949	37.8584	45.0554	713.078	1.5	42.5	22.8838	15.5962	13.9196	2257.76	5	135	-225.758	5	-17.5
RC57	Czech	M	44	17.jpg	Scorpion-Grasshopper	2	0	22.4817	14.4013	14.6257	1952.68	6	114.5	24.3432	36.1584	30.433	675.869	1	40.5	23.4129	21.2751	15.9764	2369.93	6	138	-417.248	0	-23.5
RC57	Czech	M	44	18.jpg	Scorpion-Grasshopper	2	0	23.2172	13.7477	15.6372	1450.36	6.5	85	22.0314	15.7218	37.3106	713.424	1	43	15.2159	15.3046	36.8779	2838.87	5.5	164.5	-1388.5	1	-79.5
RC58	Czech	M	19	01.jpg	Spider-Grasshopper	2	0	15.132	14.9134	30.1547	2910.29	11.5	166.5	15.0041	105.451	44.3718	603.633	1	32	149.387	14.6292	15.1789	1477.38	4	82.5	1432.91	7.5	84
RC58	Czech	M	19	02.jpg	Spider-Grasshopper	2	0.5	29.8954	14.3978	23.4711	2159.7	7	118	15.0041	30.8135	14.7365	911.451	1.5	54.5	30.3539	29.3501	30.8272	1717.75	6	100	441.95	1	18
RC58	Czech	M	19	03.jpg	Spider-Grasshopper	2	0.5	15.669	52.4535	14.6414	1560.96	5	89	14.1486	37.8433	22.169	922.279	1.5	55	22.669	29.8877	14.9857	2474.89	11	144.5	-913.937	-6	-55.5
RC58	Czech	M	19	04.jpg	Spider-Grasshopper	2	0	113.118	14.3058	15.0378	2493.58	7.5	144	22.6671	14.741	21.9974	599.66	2	27.5	23.4037	51.5673	22.6923	1901.59	6.5	112.5	591.99	1	31.5
RC58	Czech	M	19	05.jpg	Spider-Grasshopper	2	0	14.3078	23.0882	14.1672	2235.11	10.5	130.5	14.8318	75.0632	14.8012	847.459	3	47	14.9551	23.3568	14.1097	1909.04	7	110.5	326.073	3.5	20
RC58	Czech	M	19	06.jpg	Spider-Grasshopper	2	0	23.2319	14.087	15.5692	1416.97	3	77.5	14.7497	37.8371	36.8919	817.695	1.5	49	15.244	14.6722	38.3682	2767.55	7	159	-1350.59	-4	-81.5
RC58	Czech	M	19	07.jpg	Scorpion-Spider	2	18	23.0728	30.5782	13.9757	1041.98	4.5	60.5	14.8621	52.6844	52.0817	574.694	1.5	34.5	23.0582	14.1723	15.83	3085.89	12	173	2043.91	7.5	112.5
RC58	Czech	M	19	08.jpg	Scorpion-Spider	2	0	23.1067	14.4548	22.431	1188.01	6	68.5	31.3064	36.6203	52.3751	926.512	1	55.5	15.1404	15.7546	22.0112	2887.27	10	172	1699.26	4	103.5
RC58	Czech	M	19	09.jpg	Scorpion-Spider	2	0	15.357	14.7236	15.0545	1957.45	7	116	23.0197	22.4162	22.23	1050.21	2	62.5	15.5554	67.2371	22.7656	1998.05	8	106	40.6036	1	-10
RC58	Czech	M	19	10.jpg	Scorpion-Spider	2	15	22.8639	14.2598	30.2519	1425.09	6	81	23.7401	14.0359	14.978	581.004	2	34.5	14.7873	22.7193	14.5849	2741.37	6.5	164.5	1316.28	0.5	83.5
RC58	Czech	M	19	11.jpg	Scorpion-Spider	2	12	14.9308	14.5555	23.2074	2666.08	10	158.5	15.0795	37.8273	37.1622	563.154	2	33.5	23.4184	14.0218	22.811	1514.83	5	87.5	-1151.24	-5	-71
RC58	Czech	M	19	12.jpg	Scorpion-Spider	2	0	22.6903	30.1984	14.4513	1818.45	4.5	106.5	15.0493	22.0945	14.6449	712.516	1	43	22.7295	14.6753	14.8302	2475.02	9	148.5	656.573	4.5	42
RC58	Czech	M	19	13.jpg	Scorpion-Grasshopper	2	0	14.5849	14.9571	22.5222	1709.82	6.5	99.5	31.1119	13.7144	38.029	989.58	2.5	58	14.7673	14.9658	14.9051	2302.42	8.5	123.5	-592.602	-2	-24
RC58	Czech	M	19	14.jpg	Scorpion-Grasshopper	2	0	15.124	23.017	29.6002	3127.53	10.5	182.5	31.1435	13.7869	45.0174	873.597	2	52	23.0037	37.0493	29.6432	1000.81	3	59.5	2126.72	7.5	123
RC58	Czech	M	19	15.jpg	Scorpion-Grasshopper	2	0	15.0989	15.1411	30.4696	1811.98	5.5	107.5	15.0738	15.1697	22.6919	780.421	1.5	34	15.8849	22.5109	21.858	2414.52	7	129.5	-602.541	-1.5	-22
RC58	Czech	M	19	16.jpg	Scorpion-Grasshopper	2	0	765.008	15.075	22.3549	2410.64	6.5	108.5	22.6562	21.886	30.2646	187.42	1	11.5	374.731	15.1859	15.1535	2452.52	9.5	135	-41.8798	-3	-26.5
RC58	Czech	M	19	17.jpg	Scorpion-Grasshopper	2	0	14.5901	15.0795	37.5766	1841.19	7	103.5	14.5436	22.6818	22.4148	798.66	1	48	15.2342	15.26	14.4579	2351.43	8	138	-510.239	-1	-34.5
RC58	Czech	M	19	18.jpg	Scorpion-Grasshopper	2	0	15.0491	15.2608	37.7103	2489.75	8	144.5	23.3204	22.0193	31.2564	603.22	1.5	36.5	15.0587	23.6895	14.1336	1909.21	7	108.5	580.539	1	36
RC59	Czech	M	19	01.jpg	Spider-Grasshopper	2	9.5	412.893	22.0235	15.0801	3105.02	12	112.5	31.1092	6.91335	6.43725	270.403	1.5	14.5	23.5765	14.1286	14.9461	1247.84	4	35	1857.18	8	77.5
RC59	Czech	M	19	02.jpg	Spider-Grasshopper	1	14	14.601	14.9557	15.108	1597.83	12	94	-1	-1	-1	0	0	0	13.9507	15.6798	29.3277	3179.41	20	185	-1581.58	-8	-91
RC59	Czech	M	19	03.jpg	Spider-Grasshopper	2	0	15.4225	15.322	14.9493	1582.9	8.5	91.5	6.88285	15.1915	6.4123	547.219	4.5	33	14.7362	23.2233	14.5129	2865.81	17	169	-1282.91	-8.5	-77.5
RC59	Czech	M	19	04.jpg	Spider-Grasshopper	2	0	15.847	29.6244	36.8838	2719.44	12.5	142.5	14.408	14.7922	6.833	866.018	7.5	52	14.4211	14.8646	15.2025	1420.78	8	72	1298.66	4.5	70.5
RC59	Czech	M	19	05.jpg	Spider-Grasshopper	2	16	127.269	14.927	23.233	1483.29	8.5	63.5	22.3528	15.1451	6.5294	689.685	2	38	21.6877	14.8787	30.2414	2534.52	10.5	95.5	-1051.23	-2	-32
RC59	Czech	M	19	06.jpg	Spider-Grasshopper	2	0	14.1214	14.2566	15.9132	1825.28	10.5	102.5	14.9186	23.0641	6.4629	412.934	2	25	127.192	29.9561	22.2185	2951.36	8.5	108.5	-1126.08	2	-6
RC59	Czech	M	19	07.jpg	Scorpion-Spider	2	23	81.5401	15.2416	15.2703	1949.6	11.5	112.5	15.0652	14.6341	7.2986	580.833	2.5	32.5	23.2351	14.5494	14.8611	2085.37	10	121.5	135.771	-1.5	9
RC59	Czech	M	19	08.jpg	Scorpion-Spider	2	0	665.881	31.6566	14.6508	2910.13	9	146	15.6391	14.4229	7.15015	922.265	4	53.5	13.2874	16.7366	14.5041	1241.5	7.5	72	-1668.64	-1.5	-74
RC59	Czech	M	19	09.jpg	Scorpion-Spider	2	0	15.1178	14.4259	15.0402	2706.76	9.5	158	14.2908	22.7021	15.5527	293.035	3	17.5	15.1301	22.45	22.8512	1995.01	5.5	112.5	-711.751	-4	-45.5
RC59	Czech	M	19	10.jpg	Scorpion-Spider	2	0	21.9225	37.2568	22.5089	2010.3	8	70.5	22.7119	15.1217	6.06255	321.852	1	16	14.8475	23.001	14.705	2673.61	11	158	663.303	3	87.5
RC59	Czech	M	19	11.jpg	Scorpion-Spider	2	10.5	15.1649	23.131	21.9453	1897.38	7.5	111	15.3374	7.0254	15.1399	689.254	3.5	41	14.7383	23.113	14.4737	2232.44	11.5	131	335.066	4	20
RC59	Czech	M	19	12.jpg	Scorpion-Spider	1	0	13.9915	30.2613	14.431	2324.19	10	120	15.1255	-1	-1	15.2653	0	1	31.0835	14.2453	14.4044	2669.97	10	128	345.777	0	8
RC59	Czech	M	19	13.jpg	Scorpion-Grasshopper	1	0	14.7385	134.916	15.1258	1111.09	6	54	14.7161	14.8827	15.0154	329.859	3	20	164.461	14.9484	15.1336	3554.2	17	202	-2443.11	-11	-148
RC59	Czech	M	19	14.jpg	Scorpion-Grasshopper	2	18	22.889	14.6392	14.8544	1358.39	6	78	14.1302	7.1522	7.00245	40.8673	0.5	2.5	15.1997	45.6104	14.4654	3273.33	14.5	155.5	-1914.94	-8.5	-77.5
RC59	Czech	M	19	15.jpg	Scorpion-Grasshopper	2	0.5	90.1577	14.7597	15.0228	1380.06	6.5	79.5	6.56645	7.12425	6.92455	926.502	4.5	55.5	119.982	22.4181	14.7571	2635.4	12.5	145	-1255.35	-6	-65.5
RC59	Czech	M	19	16.jpg	Scorpion-Grasshopper	2	36	15.1821	14.8213	14.9689	2115.18	11.5	105.5	22.7528	22.0603	6.60595	115.347	0.5	6.5	22.3488	15.2736	67.4207	2153.09	14.5	118.5	-37.9038	-3	-13
RC59	Czech	M	19	17.jpg	Scorpion-Grasshopper	2	0	15.189	22.8696	14.5479	1930.99	10	105	22.9366	7.171	6.9657	128.279	1	7	37.6854	22.7211	74.0231	2950.57	17.5	169	-1019.58	-7.5	-64
RC59	Czech	M	19	18.jpg	Scorpion-Grasshopper	2	0	14.7748	37.3144	23.3838	2381.06	11.5	131.5	7.0965	14.2804	-1	26.4125	0	1.5	53.0986	21.9997	14.4921	2598.32	15	127.5	-217.256	-3.5	4
RC60	Czech	M	22	01.jpg	Spider-Grasshopper	2	0	23.2746	23.3011	13.9863	3056.67	15.5	180	14.1543	22.6966	22.1996	794.236	1	48	14.1089	23.4103	14.746	1151.59	5	64	1905.08	10.5	116
RC60	Czech	M	22	02.jpg	Spider-Grasshopper	2	12.5	21.176	15.2083	14.0329	1764.49	8.5	98.5	15.131	23.5446	15.8436	278.734	0.5	16	104.074	22.8354	14.7729	2723.26	12.5	155.5	-958.765	-4	-57
RC60	Czech	M	22	03.jpg	Spider-Grasshopper	2	0	15.1447	22.835	29.6292	2234.56	9.5	120.5	66.7129	52.8544	16.1182	1187.42	3	69	14.7757	16.0612	14.0982	1576.03	9.5	87	658.53	0	33.5
RC60	Czech	M	22	04.jpg	Spider-Grasshopper	2	0	12.331	14.927	22.5006	2603.71	12	153.5	14.3102	30.0279	14.443	648.665	1.5	39	17.2933	27.4857	14.72	1756.43	11.5	104.5	847.277	0.5	49
RC60	Czech	M	22	05.jpg	Spider-Grasshopper	2	0	14.9562	30.2638	14.8612	3261.85	16	192	13.9327	15.7901	14.2033	816.985	2.5	49.5	15.2387	15.1232	37.9413	922.816	4	51.5	2339.04	12	140.5
RC60	Czech	M	22	06.jpg	Spider-Grasshopper	2	0	22.61	14.2391	15.0666	2609.63	13.5	152	15.1993	14.99	22.0918	937.521	2	54.5	15.1751	22.8702	22.7185	1447.46	8	83.5	1162.17	5.5	68.5
RC60	Czech	M	22	07.jpg	Scorpion-Spider	2	0	20.1171	15.0426	14.8394	2784.92	14	165	14.8502	60.8609	14.4811	975.863	2.5	58	23.6473	13.4073	23.5275	1235.3	5	71	-1549.63	-9	-94
RC60	Czech	M	22	08.jpg	Scorpion-Spider	2	0	14.58	22.5067	29.4483	2028.91	6	119.5	158.144	14.8476	14.8263	765.347	3	41.5	14.7401	14.7674	22.5679	2197.76	12	130.5	168.856	6	11
RC60	Czech	M	22	09.jpg	Scorpion-Spider	2	1	14.8764	23.0624	23.9827	2489.18	11.5	142.5	15.3288	30.2994	29.9985	892.673	3	53.5	15.2674	22.6888	14.8122	1575.77	8	86	-913.411	-3.5	-56.5
RC60	Czech	M	22	10.jpg	Scorpion-Spider	2	3.5	23.1295	22.8827	22.4979	2231.45	8	130	14.6037	29.7334	45.2327	441.901	2	27	14.5394	15.121	16.5365	2261.57	9.5	133	30.1237	1.5	3
RC60	Czech	M	22	11.jpg	Scorpion-Spider	2	0	14.9814	23.2502	22.3377	1692	7.5	100.5	14.9416	23.2151	15.2588	806.373	3	48	15.3893	14.3656	15.2395	2493.33	11.5	145	801.328	4	44.5
RC60	Czech	M	22	12.jpg	Scorpion-Spider	2	0	22.9578	14.6713	15.003	1722.3	8.5	101	14.4214	15.0031	21.3736	603.223	1	35.5	14.5774	15.0351	14.9786	2670.17	13	160	947.872	4.5	59
RC60	Czech	M	22	13.jpg	Scorpion-Grasshopper	2	4.5	22.9771	22.7157	29.7115	2575.78	11	149	14.508	22.5294	27.9904	554.043	2	33	15.138	14.8006	14.8681	1793.54	11	100.5	782.239	0	48.5
RC60	Czech	M	22	14.jpg	Scorpion-Grasshopper	2	0	14.1519	14.727	22.674	3276.79	17.5	192.5	82.5991	14.935	15.6184	911.617	2	52.5	14.8828	15.1946	14.7242	776.589	4.5	43.5	2500.2	13	149
RC60	Czech	M	22	15.jpg	Scorpion-Grasshopper	2	0	22.8743	29.813	22.1857	2020.73	14.5	119.5	14.4223	31.3583	21.4592	737.866	3	44	15.4888	14.6586	14.9207	2237.11	9.5	132	-216.377	5	-12.5
RC60	Czech	M	22	16.jpg	Scorpion-Grasshopper	2	0	14.8231	24.4418	20.8755	3596.19	15.5	213.5	16.6952	28.3551	22.6184	531.737	2	31	14.3191	16.1702	21.1682	873.755	5.5	50	2722.43	10	163.5
RC60	Czech	M	22	17.jpg	Scorpion-Grasshopper	2	0	11.8626	23.0758	14.2853	3153.43	15.5	183	23.3833	36.6829	15.0745	753.87	2.5	44	14.9888	29.6601	15.6204	1088.1	4	61	2065.33	11.5	122
RC60	Czech	M	22	18.jpg	Scorpion-Grasshopper	2	0	15.3954	14.6768	33.4524	3610.85	15.5	213.5	15.0324	22.0635	22.6993	543.113	1.5	31	22.7397	14.4753	15.011	840.115	4	49.5	2770.74	11.5	164
RC61	Czech	M	31	01.jpg	Spider-Grasshopper	2	0	21.3939	30.1104	15.1909	2343.45	9.5	138.5	148.632	15.1402	17.191	1103.34	4.5	60.5	13.5392	15.6636	21.55	1622.37	9	90	721.078	0.5	48.5
RC61	Czech	M	31	02.jpg	Spider-Grasshopper	2	0	16.1704	21.8234	15.788	1909.33	8.5	104	14.0745	150.63	14.1682	1364.92	4	75.5	14.3521	17.4348	20.2818	1727.5	8	102	181.83	0.5	2
RC61	Czech	M	31	03.jpg	Spider-Grasshopper	2	0.5	29.3637	24.4848	13.1547	1593.8	6.5	79.5	15.1907	15.1593	22.3684	1124.31	6.5	63.5	14.2809	15.0699	22.573	1947.48	8	77.5	-353.688	-1.5	2
RC61	Czech	M	31	04.jpg	Spider-Grasshopper	2	0	14.8622	22.7496	14.9315	1312.43	7	72	15.3702	14.9257	14.8551	780.041	4	42	24.0118	20.3646	37.8193	2910.74	13.5	173	-1598.31	-6.5	-101
RC61	Czech	M	31	05.jpg	Spider-Grasshopper	2	0	15.4934	14.8725	22.6716	2344.71	6	133.5	16.0889	36.8131	39.3002	1288.97	2	76.5	22.7426	23.077	21.1652	1362.2	6	76.5	982.508	0	57
RC61	Czech	M	31	06.jpg	Spider-Grasshopper	2	0	17.2071	30.0272	12.5225	2653.96	10	149.5	14.7775	14.6547	29.9864	529.79	2.5	31	31.2055	29.2713	29.4146	1817.66	7	96.5	836.298	3	53
RC61	Czech	M	31	07.jpg	Scorpion-Spider	2	1	14.9781	15.4171	15.1678	1854.22	11.5	108.5	15.1409	13.7771	14.8347	1019.25	4.5	61	17.3309	14.2029	23.5064	2082.78	11.5	93	228.554	0	-15.5
RC61	Czech	M	31	08.jpg	Scorpion-Spider	2	1	30.3099	37.9856	36.9953	1491.47	8.5	75.5	30.3332	52.1382	21.4915	670.131	1	34	112.685	44.8823	75.3765	2717.08	12	117	1225.61	3.5	41.5
RC61	Czech	M	31	09.jpg	Scorpion-Spider	2	1	22.62	30.5151	52.0851	2333.48	17.5	123	25.3414	12.4449	30.9999	981.952	5	52.5	30.2352	14.6667	14.9105	1630.38	9.5	76	-703.099	-8	-47
RC61	Czech	M	31	10.jpg	Scorpion-Spider	2	0	15.2824	18.6105	11.3068	2271.39	7	130	14.2263	30.0774	15.2022	1109.5	5	62	45.9194	36.3929	30.0259	1621.13	9	87.5	-650.259	2	-42.5
RC61	Czech	M	31	11.jpg	Scorpion-Spider	2	0	127.833	22.3212	22.8325	1455.01	5.5	74.5	14.4706	21.9299	15.257	753.388	4.5	43	29.9864	22.2197	16.8428	2744.68	15.5	154	1289.67	10	79.5
RC61	Czech	M	31	12.jpg	Scorpion-Spider	2	0	74.996	30.055	22.9904	2931.49	9.5	166.5	14.2898	15.1294	30.3357	951.666	3	54	22.6288	14.997	22.7812	1111.18	5	62.5	-1820.31	-4.5	-104
RC61	Czech	M	31	13.jpg	Scorpion-Grasshopper	2	0	127.268	30.8255	29.7425	1686.53	5.5	83.5	14.3789	22.8524	22.9125	1301.48	5	67	15.3636	22.7411	22.4068	2006.85	4.5	114.5	-320.321	1	-31
RC61	Czech	M	31	14.jpg	Scorpion-Grasshopper	2	0	119.86	22.6496	15.2507	1601.13	5.5	87	15.7071	14.9547	30.9467	1061.7	4	60	30.3052	13.8674	14.2632	2354.72	10.5	120	-753.586	-5	-33
RC61	Czech	M	31	15.jpg	Scorpion-Grasshopper	2	0	31.2738	13.6589	14.9854	1746.34	13	92	14.0715	14.4768	22.8864	1162.25	5	65.5	22.9579	14.3673	14.6907	2088.85	13.5	108	-342.514	-0.5	-16
RC61	Czech	M	31	16.jpg	Scorpion-Grasshopper	2	0	14.7797	15.1367	29.8995	843.229	3.5	46.5	13.3333	23.0013	30.3727	813.078	3	47	14.8064	23.7774	14.3201	3345.6	15	180.5	-2502.37	-11.5	-134
RC61	Czech	M	31	17.jpg	Scorpion-Grasshopper	2	0	98.1566	15.7558	73.6375	1269.55	6.5	65	14.443	30.9718	22.0693	1160.09	4.5	61.5	22.681	22.5005	23.2912	2572.62	17	137.5	-1303.07	-10.5	-72.5
RC61	Czech	M	31	18.jpg	Scorpion-Grasshopper	2	0	112.315	52.7392	15.6356	1115.61	7.5	54.5	15.2362	22.8719	29.3722	804.502	5.5	41	14.1789	23.0577	15.218	3078.47	15	158	-1962.86	-7.5	-103.5
RC62	Czech	M	25	01.jpg	Spider-Grasshopper	2	0	14.5361	30.5342	16.0205	2362.63	9	138.5	14.8521	68.0403	53.1878	1249.62	2	75	23.2801	14.2419	14.6242	1379.1	6	80	983.526	3	58.5
RC62	Czech	M	25	02.jpg	Spider-Grasshopper	2	0	15.0963	15.1401	15.6208	2659.16	11.5	155	24.427	13.9752	15.3025	506.792	2.5	30.5	165.025	22.3424	22.71	1837.34	7	104.5	821.82	4.5	50.5
RC62	Czech	M	25	03.jpg	Spider-Grasshopper	2	0	14.8229	23.0837	29.8316	2842.98	6.5	168.5	10.8572	53.0501	22.3004	649.967	1	38.5	29.7927	14.8845	22.4133	1504.05	7.5	88.5	1338.93	-1	80
RC62	Czech	M	25	04.jpg	Spider-Grasshopper	2	0	21.9737	38.1578	29.32	2103.92	6.5	122.5	22.467	44.8761	37.5914	1256.25	1	75.5	14.8424	14.4845	30.0688	1634.77	6.5	97.5	469.151	0	25
RC62	Czech	M	25	05.jpg	Spider-Grasshopper	2	0	24.9511	27.9478	22.3202	2639.33	12	151	22.617	14.9961	22.1065	736.011	3	34	29.6173	21.6178	23.4029	1619.08	5.5	92.5	1020.25	6.5	58.5
RC62	Czech	M	25	06.jpg	Spider-Grasshopper	2	0	14.9925	22.1502	14.9955	2437.69	9.5	146	14.5134	60.0944	29.8701	1161.22	1	70	14.4243	14.8224	23.0187	1403.36	7.5	80	1034.33	2	66
RC62	Czech	M	25	07.jpg	Scorpion-Spider	2	0	14.5778	30.3545	23.0226	1672.5	3.5	98.5	22.7353	67.4275	36.8842	1327.24	1	79	23.0299	14.738	14.2664	2005.92	10	119.5	333.422	6.5	21
RC62	Czech	M	25	08.jpg	Scorpion-Spider	2	22	15.5534	23.4602	28.7901	2324.67	8	132	13.183	44.9492	75.5182	727.029	2	42	21.5889	14.6275	22.6109	1559.82	7	89.5	-764.857	-1	-42.5
RC62	Czech	M	25	09.jpg	Scorpion-Spider	2	0	22.6962	14.5862	15.3173	2279.98	9	136	7.331	44.728	13.9137	713.847	0.5	42.5	35.7046	21.2954	15.6346	2011.43	8	118.5	-268.553	-1	-17.5
RC62	Czech	M	25	10.jpg	Scorpion-Spider	2	5.5	16.6964	13.6911	14.3647	1439.59	6	84	23.0783	21.4344	22.9994	1038.62	2.5	60	23.1463	14.0742	15.5193	2441.9	10	141.5	1002.31	4	57.5
RC62	Czech	M	25	11.jpg	Scorpion-Spider	2	0	15.1503	15.2412	14.3687	1946.62	8	115.5	14.9382	30.2913	61.1388	1162.92	2	70	14.5816	14.5629	30.2596	1877.73	7.5	104	-68.8871	-0.5	-11.5
RC62	Czech	M	25	12.jpg	Scorpion-Spider	2	0	23.1423	21.9283	14.9516	1946.44	8.5	116	23.244	29.8984	22.3742	1448.14	1	86	14.4635	22.5844	31.0735	1612.02	6	94.5	-334.425	-2.5	-21.5
RC62	Czech	M	25	13.jpg	Scorpion-Grasshopper	2	0	14.3903	14.646	15.0351	1862.73	11	108	14.3384	29.6272	6.7887	655.874	2	38.5	15.0357	45.4119	38.0398	2475.81	10	146.5	-613.085	1	-38.5
RC62	Czech	M	25	14.jpg	Scorpion-Grasshopper	2	0	14.4531	15.7907	29.1124	2219.53	8	130.5	15.2991	52.2906	52.652	1136.87	1	67.5	20.5448	40.7744	18.839	1637.96	8	95	581.565	0	35.5
RC62	Czech	M	25	15.jpg	Scorpion-Grasshopper	2	12	22.6431	14.8613	14.7411	3214.11	16	191	14.146	31.7372	13.6646	788.146	2.5	45	112.896	13.68	15.2998	805.689	5	44.5	2408.42	11	146.5
RC62	Czech	M	25	16.jpg	Scorpion-Grasshopper	2	5.5	52.2738	22.8683	37.7369	2771.51	12.5	156.5	13.8083	30.2084	45.5034	1252.2	1	75	14.1306	23.0733	14.6847	854.697	3	50.5	1916.82	9.5	106
RC62	Czech	M	25	17.jpg	Scorpion-Grasshopper	2	0	45.2298	30.6665	14.5557	1428.43	9	79	15.7518	44.6431	44.1232	1230.56	1.5	71	29.189	15.2621	30.5789	2332.46	9.5	137.5	-904.024	-0.5	-58.5
RC62	Czech	M	25	18.jpg	Scorpion-Grasshopper	2	25	14.3228	17.048	12.6228	2527.1	11	150.5	23.1348	30.0757	22.1819	941.449	1.5	56.5	14.6255	15.2071	22.8864	1117.8	4	66.5	1409.3	7	84
RC63	Czech	M	26	01.jpg	Spider-Grasshopper	2	0	14.9464	15.3932	14.1528	3381.41	14	174	14.8486	-1	-1	22.7321	0	1	14.5426	45.4718	29.1442	1612.51	4.5	76	1768.9	9.5	98
RC63	Czech	M	26	02.jpg	Spider-Grasshopper	2	0	31.0157	29.1496	29.9633	3499.35	13.5	205.5	15.3946	7.819	-1	38.097	0	2	16.5582	11.2318	14.8024	1478.8	6.5	75.5	2020.56	7	130
RC63	Czech	M	26	03.jpg	Spider-Grasshopper	2	0	104.476	22.5394	24.3079	4211.95	15	173	7.10995	6.6248	8.9368	112.464	0.5	7	13.5009	22.03	38.9692	680.544	3	32.5	3531.41	12	140.5
RC63	Czech	M	26	04.jpg	Spider-Grasshopper	1	0	15.6439	15.0152	44.8509	3337.26	13	167	-1	-1	-1	0	0	0	286.199	28.5886	15.5926	1672.74	7	85	1664.52	6	82
RC63	Czech	M	26	05.jpg	Spider-Grasshopper	1	0	15.4387	16.4021	12.9845	1386.67	7	70	17.0485	72.884	44.8928	584.234	1	35	45.155	14.8834	29.8846	3030.97	16	145	-1644.3	-9	-75
RC63	Czech	M	26	06.jpg	Spider-Grasshopper	1	0	15.2493	15.2291	14.6259	3478	12	199	-1	-1	-1	0	0	0	40.8788	4.533	30.0354	1501.8	8	85	1976.2	4	114
RC63	Czech	M	26	07.jpg	Scorpion-Spider	1	0	15.3111	14.9937	17.7009	3615.09	18	190	31.4889	58.5329	15.7915	688.923	2	41	14.6943	15.4449	15.7541	698.141	4	42	-2916.95	-14	-148
RC63	Czech	M	26	08.jpg	Scorpion-Spider	2	0	14.7249	14.9965	30.1952	2704.34	13.5	144.5	14.5606	15.0683	29.682	528.222	1	20.5	15.3458	22.3437	30.5964	1755.34	9	92.5	-949.007	-4.5	-52
RC63	Czech	M	26	09.jpg	Scorpion-Spider	2	0	209.288	23.5404	14.4204	2389.41	7	98.5	21.4984	6.63255	-1	26.0071	0	1	22.4932	22.6847	22.8166	2571.81	11.5	119.5	182.392	4.5	21
RC63	Czech	M	26	10.jpg	Scorpion-Spider	2	0	104.921	22.1728	15.752	2643.79	11.5	146	113.313	14.1219	7.171	543.662	1.5	29.5	15.099	15.0187	15.1417	1859.77	7.5	92.5	-784.018	-4	-53.5
RC63	Czech	M	26	11.jpg	Scorpion-Spider	2	0	103.742	23.1385	23.3437	2471.09	9.5	128	-1	-1	-1	0	0	0	105.684	14.1634	15.3641	2564.11	7.5	144	93.0248	-2	16
RC63	Czech	M	26	12.jpg	Scorpion-Spider	2	0	22.599	23.2936	25.2487	1777.78	10	97	172.973	14.7658	22.5468	1081.94	4.5	45.5	127.312	14.6133	15.4058	2090.12	6.5	115.5	312.33	-3.5	18.5
RC63	Czech	M	26	13.jpg	Scorpion-Grasshopper	2	0	14.9683	16.6955	21.3402	3079	13	160.5	23.8806	15.224	-1	60.1123	0	2.5	13.8277	16.0733	15.3016	1845.28	7.5	103.5	1233.71	5.5	57
RC63	Czech	M	26	14.jpg	Scorpion-Grasshopper	1	0	15.0148	15.1468	14.9019	3966.77	15	195	20.6899	9.3578	15.2247	529.765	1	31	14.4598	30.5431	14.4875	496.765	2	22	3470.01	13	173
RC63	Czech	M	26	15.jpg	Scorpion-Grasshopper	1	0	46.516	13.163	15.2421	3163.97	16	174	31.0322	14.1024	14.4119	285.587	1	16	15.6485	13.9458	15.2876	1551.9	6	70	1612.07	10	104
RC63	Czech	M	26	16.jpg	Scorpion-Grasshopper	1	0	15.1454	34.5875	10.8979	3440.51	10	180	24.8755	-1	-1	22.2779	0	1	19.6804	15.0772	15.1277	1584.74	7	76	1855.78	3	104
RC63	Czech	M	26	17.jpg	Scorpion-Grasshopper	1	0	14.6461	31.8213	13.3107	847.414	4	46	13.9972	29.3444	31.7893	779.832	2	47	180.357	15.916	12.8686	3374.2	14	179	-2526.79	-10	-133
RC63	Czech	M	26	18.jpg	Scorpion-Grasshopper	2	0	16.0078	14.0593	22.5486	1502.69	5	70.5	31.4362	13.6175	17.2113	783.217	3	39	321.276	14.8813	23.1502	2832.2	11	135.5	-1329.51	-6	-65
RC64	Czech	M	36	01.jpg	Spider-Grasshopper	2	0	31.1793	13.949	14.4666	2590.25	17.5	150	14.5719	44.4809	22.8526	1021.5	1	60	27.7708	52.2063	14.5096	1390.1	7	77.5	1200.15	10.5	72.5
RC64	Czech	M	36	02.jpg	Spider-Grasshopper	2	0	12.2275	38.2734	14.1237	2237.64	14	123	15.7268	19.9879	30.6266	1408.53	3	84	15.5324	14.7005	23.2745	1354.65	7	75	882.991	7	48
RC64	Czech	M	36	03.jpg	Spider-Grasshopper	2	0	16.0988	14.3487	21.8806	2170.7	13.5	121.5	18.1359	19.9689	21.2113	1516.88	3	85.5	16.0681	15.0292	14.2015	1313.15	7	74.5	857.551	6.5	47
RC64	Czech	M	36	04.jpg	Spider-Grasshopper	2	0	23.6829	13.1334	24.2264	2908.2	15	159	16.7238	14.0813	16.4949	846.568	0.5	49	27.2892	12.8999	23.5976	1259.33	7	70	1648.87	8	89
RC64	Czech	M	36	05.jpg	Spider-Grasshopper	2	0	13.582	23.0162	38.5242	2550.66	17	149	15.1549	60.572	29.6098	1011.71	2	55.5	28.4297	30.2719	15.5201	1439.87	6	79.5	1110.79	11	69.5
RC64	Czech	M	36	06.jpg	Spider-Grasshopper	2	0	14.9413	46.2116	13.2663	2537.63	14	134.5	14.2467	164.821	6.42625	879.751	1.5	52	15.138	23.1641	14.0883	1577.34	10.5	82	960.298	3.5	52.5
RC64	Czech	M	36	07.jpg	Scorpion-Spider	2	0	15.2663	15.684	29.4146	1735.92	10.5	96.5	15.7406	73.0861	21.1412	912.17	1.5	55.5	18.4425	11.2295	31.154	2345.84	10	133.5	609.917	-0.5	37
RC64	Czech	M	36	08.jpg	Scorpion-Spider	2	0	15.2129	31.592	21.5052	1916.64	11	103.5	14.4962	37.1974	23.7661	1143.23	2	68	15.0106	15.8983	37.502	1942.86	11.5	104.5	26.218	0.5	1
RC64	Czech	M	36	09.jpg	Scorpion-Spider	2	17.5	14.5576	22.5963	22.1925	1141.27	5.5	62	16.2076	22.4007	14.4585	1137.25	2	68	16.0515	22.4453	20.7885	2405.61	11.5	131	1264.34	6	69
RC64	Czech	M	36	10.jpg	Scorpion-Spider	2	0	14.6116	14.9726	14.8918	1488.68	7	79	13.3777	23.5818	14.4655	1158.92	2	68	15.6485	15.0129	23.0576	2354.63	15	133.5	865.953	8	54.5
RC64	Czech	M	36	11.jpg	Scorpion-Spider	2	0	24.7986	19.7626	14.0671	3099.33	19	173.5	143.14	7.06445	6.49415	921.96	1.5	50.5	14.198	14.6109	17.8209	1031.16	7	57	-2068.17	-12	-116.5
RC64	Czech	M	36	12.jpg	Scorpion-Spider	2	0	16.2088	37.9126	28.9372	2265.99	12	123	23.554	13.5073	14.8867	839.161	2.5	50.5	15.2833	15.3052	29.7883	1885.25	8.5	104.5	-380.742	-3.5	-18.5
RC64	Czech	M	36	13.jpg	Scorpion-Grasshopper	2	0	13.9308	17.3928	20.2651	1567.23	9	88.5	135.961	112.207	38.2002	1417.4	2.5	76	22.0423	14.3645	15.722	2027.5	11.5	113.5	-460.266	-2.5	-25
RC64	Czech	M	36	14.jpg	Scorpion-Grasshopper	2	0	14.424	23.0897	22.1037	2418.44	13	133	15.9175	21.1817	23.9336	1113.41	1.5	66	15.4513	16.8386	20.8422	1474.23	9.5	81	944.214	3.5	52
RC64	Czech	M	36	15.jpg	Scorpion-Grasshopper	2	0	14.3397	14.6805	21.8452	1645.25	10.5	91.5	22.8031	15.3519	6.3542	852.454	1	50.5	22.3221	20.4272	30.6025	2499.83	11.5	142.5	-854.579	-1	-51
RC64	Czech	M	36	16.jpg	Scorpion-Grasshopper	2	0	22.7489	15.0895	22.3365	2575.73	16	144	15.9252	22.8193	14.9817	759.219	1	44.5	21.4734	14.8342	14.3361	1667.97	8	91	907.765	8	53
RC64	Czech	M	36	17.jpg	Scorpion-Grasshopper	2	0	15.0827	15.892	66.3703	1977.01	11.5	112	12.2786	96.7412	15.7636	894.137	2	54	53.2251	22.9125	13.7662	2130.29	14.5	118.5	-153.278	-3	-6.5
RC64	Czech	M	36	18.jpg	Scorpion-Grasshopper	2	0	97.8161	15.529	18.0073	1939.87	11.5	97.5	13.7921	38.3434	29.9908	834.754	1.5	48.5	14.9189	15.6442	14.4957	2223.95	8.5	122.5	-284.081	3	-25
RC65	Czech	M	29	01.jpg	Spider-Grasshopper	2	5	15.1612	21.9761	15.5153	2667.72	9	129	17.2855	13.155	29.9953	589.378	2	31	143.992	13.4914	15.334	1653.02	8	84.5	1014.7	1	44.5
RC65	Czech	M	29	02.jpg	Spider-Grasshopper	2	15	149.849	15.1631	29.8902	1709.51	8	88.5	23.1006	14.423	20.8574	774.634	3	41.5	216.847	15.0331	15.4183	2278.98	8.5	124.5	-569.469	-0.5	-36
RC65	Czech	M	29	03.jpg	Spider-Grasshopper	2	0	46.0509	21.4732	20.307	1369.69	6	77	15.0297	14.5253	37.6736	1101.67	4	44.5	149.185	15.7622	13.8103	2512.45	12.5	111	-1142.76	-6.5	-34
RC65	Czech	M	29	04.jpg	Spider-Grasshopper	2	0	20.7595	14.7048	15.0654	3048.07	14.5	150	30.5007	14.1775	7.14335	420.329	1.5	25	15.2806	14.5509	32.1998	1527.18	9	67	1520.9	5.5	83
RC65	Czech	M	29	05.jpg	Spider-Grasshopper	2	0	134.646	15.0296	22.6291	2345.23	9	126.5	157.469	22.9282	15.2548	836.762	1.5	42.5	15.1393	30.134	22.4235	1780.8	9.5	100	564.434	-0.5	26.5
RC65	Czech	M	29	06.jpg	Spider-Grasshopper	2	0	135.578	23.119	21.9478	2753.34	13	125	15.2978	22.4381	22.6808	843.37	2.5	47	22.443	22.476	17.7046	1398.59	7.5	70.5	1354.75	5.5	54.5
RC65	Czech	M	29	07.jpg	Scorpion-Spider	2	44.5	14.8185	14.9858	15.2649	3046.41	12	165	15.0021	15.2049	22.729	314.121	2	16	22.5415	29.9333	22.3892	907.06	4	39.5	-2139.35	-8	-125.5
RC65	Czech	M	29	08.jpg	Scorpion-Spider	1	0	14.9802	15.0185	15.6877	1530.33	8	69	30.9385	43.993	15.2705	651.921	3	24	15.0013	14.9416	16.5579	2819.3	13	158	1288.97	5	89
RC65	Czech	M	29	09.jpg	Scorpion-Spider	2	0	141.698	29.1453	14.7284	2049.93	8	83.5	23.3012	14.451	17.7445	1008.87	2	53	329.696	22.5695	14.9546	1897.91	8.5	85	-152.02	0.5	1.5
RC65	Czech	M	29	10.jpg	Scorpion-Spider	2	1.5	22.691	22.3948	14.3429	1949.74	7.5	88.5	22.9269	21.3454	38.202	714.814	3	39.5	157.334	15.0043	16.7734	2237.09	10.5	103	287.356	3	14.5
RC65	Czech	M	29	11.jpg	Scorpion-Spider	2	0	201.757	14.2382	30.6165	1575.08	6	64	14.8431	30.8494	44.8959	600.064	2	36	14.431	44.7037	30.9449	2906.32	12.5	148	1331.24	6.5	84
RC65	Czech	M	29	12.jpg	Scorpion-Spider	2	0	37.8395	14.9923	14.8244	2779.22	11	150.5	15.6258	23.7048	44.1047	599.519	2	33	112.454	14.8558	15.1992	1627.67	9	90.5	-1151.55	-2	-60
RC65	Czech	M	29	13.jpg	Scorpion-Grasshopper	2	0	14.606	15.6084	14.929	1695.14	9	91.5	414.389	28.1213	14.8172	1199.34	2	55	187.887	14.7896	14.6915	2110.9	10.5	104	-415.762	-1.5	-12.5
RC65	Czech	M	29	14.jpg	Scorpion-Grasshopper	2	32	15.1625	15.8971	13.9389	1517.82	8.5	82.5	22.7757	37.1712	16.151	454.273	2	18.5	22.002	13.8899	17.0715	2466.47	11.5	134.5	-948.647	-3	-52
RC65	Czech	M	29	15.jpg	Scorpion-Grasshopper	2	0	24.9792	13.2264	14.8954	2692.12	12	140.5	14.6328	15.76	30.4061	782.112	3	46.5	13.6809	30.5532	82.572	1517.19	8.5	79	1174.93	3.5	61.5
RC65	Czech	M	29	16.jpg	Scorpion-Grasshopper	2	0	127.799	22.8269	14.6211	2005.25	10	101.5	133.08	30.3734	22.7469	573.161	2	26	23.2409	15.3425	14.7246	2381.65	11	126	-376.402	-1	-24.5
RC65	Czech	M	29	17.jpg	Scorpion-Grasshopper	2	0	96.7729	60.63	22.4902	2182.7	11.5	99.5	14.9346	14.8395	23.4732	823.476	2	46	14.9247	15.1303	14.0149	1992.45	10.5	100.5	190.248	1	-1
RC65	Czech	M	29	18.jpg	Scorpion-Grasshopper	1	0	30.1275	13.6494	15.3315	3576.5	17	170	14.4985	15.4859	15.0147	472.144	1	28	14.6966	15.9123	14.87	953.327	4	57	2623.17	13	113
RC66	Czech	M	32	01.jpg	Spider-Grasshopper	2	0	128.29	15.0209	14.4189	3376.04	19	188.5	36.5725	7.07895	6.92065	171.26	1	9.5	23.4635	58.9962	59.2204	1462.12	7	80	1913.92	12	108.5
RC66	Czech	M	32	02.jpg	Spider-Grasshopper	2	0	18.2232	13.6017	35.9739	2952.55	12.5	163.5	6.9969	6.5648	-1	14.6877	0	1	15.2315	74.4521	15.5249	2033.87	9	111.5	918.683	3.5	52
RC66	Czech	M	32	03.jpg	Spider-Grasshopper	2	8	29.4395	36.6317	30.6259	2273.8	10.5	127	14.6739	15.4502	14.4006	478.531	2	24.5	14.6631	31.0793	23.1339	2107.21	12	117.5	166.589	-1.5	9.5
RC66	Czech	M	32	04.jpg	Spider-Grasshopper	2	0	24.1358	14.1657	36.1816	3227.93	19.5	181.5	14.6449	6.19915	7.67605	310.305	3	18.5	16.9925	21.4311	14.5138	1452.1	9	75	1775.83	10.5	106.5
RC66	Czech	M	32	05.jpg	Spider-Grasshopper	2	0	16.4702	14.8551	21.9284	3488.3	18	187	22.1795	13.4072	21.4489	225.849	0.5	11	120.552	15.3442	22.1021	1277.23	7.5	60	2211.07	10.5	127
RC66	Czech	M	32	06.jpg	Spider-Grasshopper	2	0	13.5262	23.9832	96.6212	2588.2	16.5	137.5	15.0114	61.3329	22.5557	412.404	3.5	24	22.5474	22.0344	29.222	2001.47	10.5	116	586.737	6	21.5
RC66	Czech	M	32	07.jpg	Scorpion-Spider	2	0	15.6405	20.7325	23.6647	2495.79	10	144.5	6.7301	6.9925	6.86505	132.202	1	8	23.2284	22.0623	22.5632	2374.08	14	141	-121.703	4	-3.5
RC66	Czech	M	32	08.jpg	Scorpion-Spider	2	24.5	131.022	18.5388	15.1528	926.438	6	49.5	8.04095	6.46785	7.68125	556.188	2	30	22.1921	14.9208	22.52	3120.45	17.5	174	2194.01	11.5	124.5
RC66	Czech	M	32	09.jpg	Scorpion-Spider	2	2	135.246	15.479	18.1643	2101.68	9.5	122	17.2995	13.4109	6.56415	170.895	1	10.5	31.992	22.6675	29.5631	2714.92	16.5	160.5	613.237	7	38.5
RC66	Czech	M	32	10.jpg	Scorpion-Spider	2	1.5	16.411	14.7238	13.4446	2552.84	10.5	144.5	22.9492	24.8183	19.6794	687.002	5.5	39	66.724	16.2251	44.027	1736.27	9.5	98	-816.568	-1	-46.5
RC66	Czech	M	32	11.jpg	Scorpion-Spider	2	0	31.4207	15.7175	13.7152	2069.57	13	115	23.2545	29.1553	29.3977	581.532	3	31	150.088	14.1648	30.4301	2339.15	13	130.5	269.573	0	15.5
RC66	Czech	M	32	12.jpg	Scorpion-Spider	2	0	15.4645	15.3039	21.605	1068.56	7	60.5	109.238	7.33925	6.83685	176.233	0.5	7.5	22.2546	15.1299	14.3189	3757.28	19.5	209.5	2688.72	12.5	149
RC66	Czech	M	32	13.jpg	Scorpion-Grasshopper	2	0	22.7988	20.8974	67.3594	3963.76	19.5	226	6.1371	-1	-1	26.7961	0.5	1.5	14.5774	38.5745	21.3082	1012.41	5	56.5	2951.35	14.5	169.5
RC66	Czech	M	32	14.jpg	Scorpion-Grasshopper	2	1	14.7918	15.8257	13.7573	2756.29	16	152.5	15.5658	14.4535	14.8022	372.265	2.5	17.5	15.4065	38.9517	27.7088	1859.87	12	104.5	896.42	4	48
RC66	Czech	M	32	15.jpg	Scorpion-Grasshopper	2	0	15.6626	140.882	15.0102	3818.1	26.5	217	14.4246	23.2835	22.1294	261.709	1.5	15	14.3234	23.1228	22.2115	923.713	7	55	2894.39	19.5	162
RC66	Czech	M	32	16.jpg	Scorpion-Grasshopper	2	0	24.0465	29.5688	30.0094	3716.2	21	204.5	21.2208	30.2348	13.3751	172.207	0.5	7.5	81.8381	30.2935	29.8583	1121.59	3	61	2594.61	18	143.5
RC66	Czech	M	32	17.jpg	Scorpion-Grasshopper	2	0	22.4527	36.2958	25.0323	3084.16	12	178.5	15.8389	6.799	7.1119	87.3633	0.5	5	15.0235	15.6212	29.0921	1826.51	5.5	104.5	1257.64	6.5	74
RC66	Czech	M	32	18.jpg	Scorpion-Grasshopper	2	7	13.5763	23.1603	28.8487	3231.54	13.5	189	15.4565	13.7376	16.2064	459.328	1	27.5	247.451	21.6904	16.7405	1204.13	5.5	62.5	2027.4	8	126.5
RC67	Czech	M	34	01.jpg	Spider-Grasshopper	2	0	172.784	14.7175	25.9419	4000.81	14.5	218	18.0338	15.2764	17.9845	130.193	0.5	8	15.4004	29.6918	30.5025	893.608	4.5	51.5	3107.2	10	166.5
RC67	Czech	M	34	02.jpg	Spider-Grasshopper	2	0	23.0297	37.2025	31.698	2753.49	15	154.5	20.6787	30.3263	14.3546	101.274	1	5.5	15.1069	23.0879	74.6639	2144.98	9.5	113.5	608.505	5.5	41
RC67	Czech	M	34	03.jpg	Spider-Grasshopper	2	2.5	15.2344	30.5498	30.0462	3199.09	7	179.5	29.423	22.3103	-1	63.2932	0.5	2.5	22.1849	15.9165	21.2052	1668.9	4.5	94.5	1530.19	2.5	85
RC67	Czech	M	34	04.jpg	Spider-Grasshopper	2	0	14.353	45.7657	30.1345	2867.88	11	164.5	22.3752	16.1316	14.3316	311.572	2.5	16	14.4473	30.2723	14.8613	1819.36	6.5	95	1048.52	4.5	69.5
RC67	Czech	M	34	05.jpg	Spider-Grasshopper	2	1	30.1611	22.5644	39.1207	3202.22	13	178.5	22.1295	-1	-1	71.5377	0.5	3.5	29.6603	17.6621	27.4405	1717.31	5	90	1484.9	8	88.5
RC67	Czech	M	34	06.jpg	Spider-Grasshopper	2	0	15.2478	37.1019	22.778	2587.59	8.5	144.5	6.8669	6.92525	-1	33.9956	0.5	2	82.818	21.6712	15.7289	2384.41	8.5	131.5	203.187	0	13
RC67	Czech	M	34	07.jpg	Scorpion-Spider	2	0	23.0562	29.5319	14.9974	3349.4	9.5	185.5	15.4593	15.1166	13.9527	321.553	1.5	19.5	14.2265	22.2696	30.8146	1327.51	7.5	74	-2021.89	-2	-111.5
RC67	Czech	M	34	08.jpg	Scorpion-Spider	2	0.5	13.5762	37.6974	14.7938	2436.32	7.5	143	7.03055	6.8964	7.1467	34.0935	0.5	2	14.9815	45.0368	30.0227	2516.46	12	131	80.1341	4.5	-12
RC67	Czech	M	34	09.jpg	Scorpion-Spider	2	2	24.0023	13.6078	15.8171	2226.74	8.5	124.5	6.8769	-1	-1	30.0002	0.5	1.5	15.1462	22.1755	22.4105	2703.86	16.5	159.5	477.115	8	35
RC67	Czech	M	34	10.jpg	Scorpion-Spider	2	0	22.8974	22.6723	37.7217	2351.94	8.5	129.5	14.6715	-1	-1	29.8955	0	2	119.946	15.0736	25.1251	2635.95	15	144.5	284.01	6.5	15
RC67	Czech	M	34	11.jpg	Scorpion-Spider	2	7.5	23.4984	14.3832	22.307	1395.01	7.5	78	22.9088	14.7547	29.7073	187.503	1	8	14.1876	14.3152	38.4381	3288.57	13	191	1893.57	5.5	113
RC67	Czech	M	34	12.jpg	Scorpion-Spider	2	0	33.7196	19.2712	29.9995	1944.43	7.5	111.5	22.8063	-1	-1	31.8076	0	1	112.771	14.7701	29.819	3074.82	10.5	168.5	1130.39	3	57
RC67	Czech	M	34	13.jpg	Scorpion-Grasshopper	1	4	30.3127	14.7948	31.1914	3248.01	15	190	14.7059	-1	-1	14.8691	0	1	14.5564	44.9612	29.8585	1657.31	6	93	1590.7	9	97
RC67	Czech	M	34	14.jpg	Scorpion-Grasshopper	2	1	15.1066	22.2485	22.7054	3587.7	12	200	23.0734	51.5903	6.5743	100.578	0.5	6.5	14.5925	29.4333	45.3733	1240.95	5	69.5	2346.75	7	130.5
RC67	Czech	M	34	15.jpg	Scorpion-Grasshopper	2	0	24.8396	20.4984	21.7798	3805.11	15	216	-1	-1	-1	0	0	0	15.3596	22.836	15.1911	1256.45	4.5	70	2548.65	10.5	146
RC67	Czech	M	34	16.jpg	Scorpion-Grasshopper	2	13	22.0709	22.58	38.1714	3205.95	14.5	176	23.0683	22.3856	53.9688	449.796	1	26	165.194	14.7106	22.8814	1189.15	5	65.5	2016.8	9.5	110.5
RC67	Czech	M	34	17.jpg	Scorpion-Grasshopper	2	0	30.8727	29.1442	16.4607	3012.24	12	163.5	22.2851	31.9653	12.7667	663.189	2.5	37	24.8828	12.7923	14.8436	1326.79	5	74	1685.45	7	89.5
RC67	Czech	M	34	18.jpg	Scorpion-Grasshopper	2	7	82.7727	36.777	15.201	3173.75	14	174.5	104.187	7.2224	14.3258	191.243	0.5	8.5	105.259	45.4233	21.8838	1481.57	4	74.5	1692.19	10	100
RS01	Somali	M	23	01.jpg	Spider-Grasshopper	2	0	128.974	29.5495	20.8222	2606.62	5	131.5	120.222	22.499	37.7058	1736.94	4.5	67	23.2186	12.9111	15.162	659.103	2	35.5	1947.52	3	96
RS01	Somali	M	23	02.jpg	Spider-Grasshopper	2	4.5	110.6	24.949	13.193	1706.51	4	84.5	16.6624	22.8915	19.4866	1472.61	3	76.5	119.121	31.1221	14.0742	1704.56	3	86	1.95692	1	-1.5
RS01	Somali	M	23	03.jpg	Spider-Grasshopper	2	11	13.8809	16.9063	13.9468	1289.85	4.5	67	29.9386	14.7419	28.9085	1734.53	6.5	71.5	480.402	22.398	23.7467	1946.68	6.5	91	-656.825	-2	-24
RS01	Somali	M	23	04.jpg	Spider-Grasshopper	1	0	32.2583	12.558	31.4154	2827.26	2	167	13.6363	25.3989	8.4938	795.865	1	48	15.4136	13.2089	32.7292	1386.94	3	82	1440.32	-1	85
RS01	Somali	M	23	05.jpg	Spider-Grasshopper	2	0	26.1808	13.0262	16.1986	1395.39	4.5	78.5	14.7086	38.931	28.5661	2638.38	1.5	158.5	12.1443	18.0382	21.3195	968.356	6.5	53	427.031	-2	25.5
RS01	Somali	M	23	06.jpg	Spider-Grasshopper	2	0	13.8398	14.9655	16.2106	907.304	4.5	51.5	15.8811	13.6274	60.1157	1176.3	1.5	70.5	17.7572	14.9317	30.9614	2876.92	5.5	155.5	-1969.62	-1	-104
RS01	Somali	M	23	07.jpg	Scorpion-Spider	1	0	21.4735	24.501	20.7561	1253.17	6	51	11.767	45.284	213.086	2143.77	4	57	10.3195	18.5152	15.4519	1602.91	5	75	349.741	-1	24
RS01	Somali	M	23	08.jpg	Scorpion-Spider	2	37.5	12.7208	129.703	43.7512	1439.33	4.5	75	90.6205	21.8849	15.7108	2024.75	5	105	140.94	38.5404	15.3838	801.324	4	38	-638.01	-0.5	-37
RS01	Somali	M	23	09.jpg	Scorpion-Spider	1	7	15.4094	13.5397	15.849	1655.65	10	92	14.1014	-1	-1	45.0726	0	3	15.6425	13.4917	31.337	3190.36	13	173	1534.7	3	81
RS01	Somali	M	23	10.jpg	Scorpion-Spider	2	0	420.777	12.8972	17.2657	1727	4	56.5	458.884	14.8514	13.489	1316.82	4	28	120.582	45.4169	36.2907	1728.72	4.5	88.5	1.728	0.5	32
RS01	Somali	M	23	11.jpg	Scorpion-Spider	2	0	92.3954	15.0474	65.8183	1942.89	7	83	23.2292	15.5485	5.495	881.91	0.5	45.5	22.7608	22.1414	22.91	2253.51	4	125.5	310.624	-3	42.5
RS01	Somali	M	23	12.jpg	Scorpion-Spider	2	0	17.2476	21.1903	68.7561	1994.37	5	110.5	6.96355	22.1674	5.47585	802.149	0.5	47.5	16.6785	22.1876	13.4792	2197.6	2.5	128.5	203.23	-2.5	18
RS01	Somali	M	23	13.jpg	Scorpion-Grasshopper	1	0	210.331	14.9019	13.1143	1176.64	4	59	14.8765	13.4048	17.2158	704.354	3	31	16.1223	28.1661	16.7756	3128.16	17	174	-1951.52	-13	-115
RS01	Somali	M	23	14.jpg	Scorpion-Grasshopper	2	4	13.6159	16.4833	13.8686	1544.66	5	90.5	13.8183	14.4153	61.9403	1360.81	4.5	79.5	14.6432	25.0767	13.8172	1992.84	8.5	114	-448.186	-3.5	-23.5
RS01	Somali	M	23	15.jpg	Scorpion-Grasshopper	1	0	18.1723	29.2604	14.8635	2821.74	10	106	11.6326	123.265	11.6367	973.504	3	47	11.9824	18.213	15.2551	1209.21	3	56	1612.52	7	50
RS01	Somali	M	23	16.jpg	Scorpion-Grasshopper	2	52.5	713.41	12.5305	16.5023	3021.65	7.5	148.5	15.5744	15.5063	13.9425	607.999	1	32.5	23.8803	44.0533	21.3298	400.868	3	20.5	2620.79	4.5	128
RS01	Somali	M	23	17.jpg	Scorpion-Grasshopper	2	0	98.0541	23.1381	37.0197	2771.15	8.5	162	203.5	14.3482	22.379	1713.17	3.5	92.5	51.6742	22.6565	15.1004	574.002	3	28.5	2197.15	5.5	133.5
RS01	Somali	M	23	18.jpg	Scorpion-Grasshopper	2	0	69.9602	18.9228	15.5019	1592.28	8.5	90	16.506	44.6418	22.0037	1283.88	5	73	110.796	15.4865	22.143	2200.93	4	116	-608.654	4.5	-26
RS02	Somali	M	24	01.jpg	Spider-Grasshopper	2	7.5	30.3773	14.9837	29.5008	1762.13	9	96.5	30.1995	22.4451	22.4475	465.585	1.5	23	44.5659	21.5051	16.0478	2631.41	8	136.5	-869.277	1	-40
RS02	Somali	M	24	02.jpg	Spider-Grasshopper	2	7.5	30.2706	14.7214	22.5169	2698.79	8.5	119	21.7016	45.1808	22.3218	1222.6	4	47.5	51.5155	15.6477	15.3139	908.135	5	29.5	1790.66	3.5	89.5
RS02	Somali	M	24	03.jpg	Spider-Grasshopper	2	0	22.8828	14.1061	22.6172	2718.55	13.5	130	23.627	37.9361	20.8067	1226.8	3.5	55.5	22.8371	13.7144	37.6809	1064.69	5.5	46.5	1653.86	8	83.5
RS02	Somali	M	24	04.jpg	Spider-Grasshopper	2	0	22.2098	37.2927	15.1427	1642.56	7.5	85.5	23.545	29.2657	16.1105	786.93	4	36.5	194.421	30.4526	29.089	2568.73	11	133	-926.173	-3.5	-47.5
RS02	Somali	M	24	05.jpg	Spider-Grasshopper	2	3.5	22.1313	23.0428	14.544	2103.48	10	105.5	15.2151	21.9555	38.318	907.833	4	41	140.936	15.8557	14.9732	1897.8	10	102.5	205.684	0	3
RS02	Somali	M	24	06.jpg	Spider-Grasshopper	2	1	83.4025	21.472	22.6609	3305.88	16	182	37.9323	22.5747	29.851	851.122	4.5	43	30.5739	23.7506	51.8804	818.899	3.5	37	2486.98	12.5	145
RS02	Somali	M	24	07.jpg	Scorpion-Spider	2	9	16.68	16.0325	14.0318	2726.79	15.5	146.5	23.7228	20.7195	20.4673	800.012	2.5	45.5	19.0807	11.755	14.1316	1115.49	6	61	-1611.3	-9.5	-85.5
RS02	Somali	M	24	08.jpg	Scorpion-Spider	2	0.5	1080.79	12.6807	22.3541	1976.08	6	72	22.4563	67.4501	36.1056	565.432	3	25	29.135	30.0956	12.8113	2449.66	12	96.5	473.58	6	24.5
RS02	Somali	M	24	09.jpg	Scorpion-Spider	2	9	23.6931	15.2126	21.184	617.781	2.5	29	16.8945	21.9305	22.0401	1140.2	6	60	13.0862	17.0487	15.0106	3035.88	17.5	154	2418.1	15	125
RS02	Somali	M	24	10.jpg	Scorpion-Spider	2	1	29.6924	8.1421	22.1871	700.069	2.5	37.5	180.944	15.908	14.4606	552.524	1.5	21.5	13.367	18.9078	13.3966	3663.41	18	204.5	2963.34	15.5	167
RS02	Somali	M	24	11.jpg	Scorpion-Spider	2	50.5	15.9715	16.1991	29.2961	548.229	3	28.5	22.7008	14.4629	15.7125	969.194	2.5	45.5	17.0787	22.1529	14.37	2643.16	15.5	148.5	2094.93	12.5	120
RS02	Somali	M	24	12.jpg	Scorpion-Spider	2	29	23.0472	14.2663	16.038	2006.09	8.5	89.5	128.967	22.7047	13.3478	660.849	3	34.5	23.3086	14.8269	29.9774	1841.06	10	105.5	-165.035	1.5	16
RS02	Somali	M	24	13.jpg	Scorpion-Grasshopper	2	0	173.152	21.981	14.7961	2854.4	16.5	143	17.1	37.2383	21.7794	1306.15	4	55.5	23.3178	13.9906	23.5695	842.648	4.5	42.5	2011.75	12	100.5
RS02	Somali	M	24	14.jpg	Scorpion-Grasshopper	2	7	127.307	22.2378	37.2481	2927.68	15.5	144	105.394	29.2247	14.5132	506.118	1	22.5	30.0151	59.9573	13.7469	1319.58	7.5	69.5	1608.1	8	74.5
RS02	Somali	M	24	15.jpg	Scorpion-Grasshopper	2	5.5	90.7004	60.7749	20.8989	3416.86	18	184.5	37.4881	29.0461	37.2007	331.729	1.5	14.5	403.872	15.6864	14.1896	1018.56	4.5	38	2398.3	13.5	146.5
RS02	Somali	M	24	16.jpg	Scorpion-Grasshopper	2	8.5	30.4198	21.3752	18.7257	2287.94	11	116	14.4079	16.2085	7.1639	115.916	0.5	7	29.0542	14.4979	19.1339	2368.59	15	135	-80.6463	-4	-19
RS02	Somali	M	24	17.jpg	Scorpion-Grasshopper	2	5.5	21.9198	38.5539	29.3623	3813.83	22	180	25.2606	12.4278	23.6753	449.794	2.5	26	37.3642	23.068	13.5376	555.092	2.5	27	3258.74	19.5	153
RS02	Somali	M	24	18.jpg	Scorpion-Grasshopper	2	14.5	39.6464	13.0252	14.505	3634.85	11.5	192	15.1105	11.2573	10.3562	225.653	0.5	13	16.0761	14.1038	15.1781	813.601	4.5	45	2821.25	7	147
RS03	Somali	M	22	01.jpg	Spider-Grasshopper	2	0	21.5131	15.9116	13.8845	1780.81	6.5	69.5	30.4182	14.1953	38.0177	1859.86	5.5	79	68.4741	22.0808	23.2583	1349.74	5	46.5	431.063	1.5	23
RS03	Somali	M	22	02.jpg	Spider-Grasshopper	2	0	22.6644	81.2152	15.5594	2361.84	7.5	100.5	30.203	22.3355	30.5332	768.176	2	35	254.408	20.929	23.9053	1887.06	5.5	86	474.779	2	14.5
RS03	Somali	M	22	03.jpg	Spider-Grasshopper	2	3.5	112.517	28.5382	16.3969	2109.87	11	89	16.1755	14.9785	51.6744	1151.19	3	44.5	29.8938	30.6737	28.5551	1658.68	6	71	451.191	5	18
RS03	Somali	M	22	04.jpg	Spider-Grasshopper	2	0	149.635	45.9035	28.3562	851.931	2.5	29.5	6.95325	14.4804	45.3457	532.277	0.5	20	23.8271	14.8934	37.0147	3620.6	13	145	-2768.67	-10.5	-115.5
RS03	Somali	M	22	05.jpg	Spider-Grasshopper	1	17	30.4094	13.8711	30.3941	2220.95	12	94	29.7608	15.2408	30.1123	1139.18	5	49	29.3432	15.901	74.0807	1342.29	5	55	878.659	7	39
RS03	Somali	M	22	06.jpg	Spider-Grasshopper	2	3.5	15.1491	60.3895	14.4082	1432.78	5	56	21.9311	37.8638	14.807	1436.96	5	60.5	29.315	21.3001	22.9547	2034.41	10	76.5	-601.627	-5	-20.5
RS03	Somali	M	22	07.jpg	Scorpion-Spider	2	0	82.5678	22.2272	24.6426	1399	5	56	31.4249	37.2298	36.4217	2047.37	7	87	21.9186	22.3921	45.2671	1554.43	7	63	155.424	2	7
RS03	Somali	M	22	08.jpg	Scorpion-Spider	2	0	28.8938	23.4235	35.7893	1725.04	8	69.5	23.2165	15.0391	29.4218	1462.24	1.5	80	105.087	15.8529	30.3881	1829.85	9.5	84.5	104.814	1.5	15
RS03	Somali	M	22	09.jpg	Scorpion-Spider	2	0	37.2353	15.1832	22.0998	1577.32	5.5	53	14.6932	44.9161	22.4066	1140.31	3	49	104.347	22.1157	75.4651	2281.01	8.5	104.5	703.689	3	51.5
RS03	Somali	M	22	10.jpg	Scorpion-Spider	2	0	30.7548	14.1482	31.6141	1893.09	6	65	83.2851	232.201	21.9462	1945.82	3	78.5	14.1589	22.9318	16.2998	1156.14	5	46.5	-736.952	-1	-18.5
RS03	Somali	M	22	11.jpg	Scorpion-Spider	2	0	15.7514	30.0605	29.8228	978.984	4	44	29.0895	14.283	37.6683	1512.7	2	64	30.512	22.0846	37.824	2502.58	9.5	113	1523.6	5.5	69
RS03	Somali	M	22	12.jpg	Scorpion-Spider	1	0	15.6288	29.7094	14.8488	3082.15	16	132	14.9893	58.7111	16.5095	1612.92	3	64	32.4708	12.5081	32.4661	322.179	1	15	-2759.98	-15	-117
RS03	Somali	M	22	13.jpg	Scorpion-Grasshopper	2	0.5	30.8096	22.6294	14.0482	2502.22	11	104	14.8666	29.9581	38.1243	1098.71	5.5	48.5	14.2892	21.9282	30.4415	1375.69	6.5	60	1126.52	4.5	44
RS03	Somali	M	22	14.jpg	Scorpion-Grasshopper	2	0	187.183	29.5758	15.6119	1537.61	7	65	23.5662	14.9489	29.267	1769.42	5	75.5	21.764	23.6686	14.2205	1680.79	7.5	60.5	-143.18	-0.5	4.5
RS03	Somali	M	22	15.jpg	Scorpion-Grasshopper	2	0.5	29.8331	38.474	36.8132	1391.24	8.5	54	45.3616	28.7083	22.7268	2839.09	4	140.5	22.9631	30.1283	29.0163	749.685	3.5	32.5	641.551	5	21.5
RS03	Somali	M	22	16.jpg	Scorpion-Grasshopper	2	0	135.945	22.0487	29.9942	1316.77	5	54.5	15.5157	30.971	29.3526	1723.71	4.5	69.5	22.1768	44.9877	22.8897	1953.88	8	75	-637.108	-3	-20.5
RS03	Somali	M	22	17.jpg	Scorpion-Grasshopper	2	2	28.3554	14.668	14.5471	1866.79	10	83	22.5822	22.1305	15.2274	2029.35	5.5	86	38.2003	29.9551	37.7276	1016.94	4.5	41.5	849.846	5.5	41.5
RS03	Somali	M	22	18.jpg	Scorpion-Grasshopper	2	0	22.5009	15.3486	37.654	1121.42	5.5	45.5	22.7369	15.7682	20.9784	2017.95	6.5	84.5	16.191	22.6566	21.7184	1855.84	4.5	74.5	-734.417	1	-29
RS04	Somali	M	23	01.jpg	Spider-Grasshopper	2	0	12.7849	15.7754	15.3797	2262.25	10	127.5	31.1392	21.7521	30.1411	1207.34	3	65	31.3789	13.5032	22.3356	1528.96	7	84.5	733.297	3	43
RS04	Somali	M	23	02.jpg	Spider-Grasshopper	2	0	22.907	14.4439	15.4374	1310.76	6.5	68.5	14.6399	60.8694	37.7173	1868.19	4.5	99.5	81.5723	24.0766	21.6131	1824.27	9	92.5	-513.514	-2.5	-24
RS04	Somali	M	23	03.jpg	Spider-Grasshopper	2	0	31.7492	12.1588	23.5628	2140.12	8	124	22.4665	21.9074	15.3597	1666.49	5.5	95.5	13.8225	16.3549	22.125	1182.5	4.5	70	957.625	3.5	54
RS04	Somali	M	23	04.jpg	Spider-Grasshopper	2	0	14.518	14.9336	22.9327	1770.02	7	104	21.8498	22.5756	14.8062	1079.99	2.5	62.5	15.5028	14.6524	14.2529	2155.38	11	126.5	-385.368	-4	-22.5
RS04	Somali	M	23	05.jpg	Spider-Grasshopper	2	0	23.4474	14.7349	23.3142	1800.37	7	102.5	30.1873	13.8827	22.0109	1138.91	1.5	65	23.3414	15.6775	21.4128	2054.1	6.5	119.5	-253.724	0.5	-17
RS04	Somali	M	23	06.jpg	Spider-Grasshopper	2	0	15.256	13.6582	23.7615	1649.75	4	96	23.2201	29.3313	14.9893	1549.09	4.5	92.5	29.9389	21.7415	18.519	1792.19	9	94	-142.445	-5	2
RS04	Somali	M	23	07.jpg	Scorpion-Spider	2	0	15.0809	15.4383	14.6834	1804.73	10.5	100	14.8305	46.2386	28.9799	1207.29	2	65	14.4066	30.2218	14.4724	1987.28	7.5	111	182.551	-3	11
RS04	Somali	M	23	08.jpg	Scorpion-Spider	2	0	15.7388	14.7662	14.725	1713.04	6.5	93	14.8949	22.4302	15.3703	1308.21	2.5	75	51.8409	23.2878	14.5305	1980.99	8.5	109.5	267.946	2	16.5
RS04	Somali	M	23	09.jpg	Scorpion-Spider	2	0	14.524	23.1983	22.1071	1983.11	9	115	15.5962	23.2993	13.5494	1950.03	5.5	113.5	30.328	15.6714	21.1462	1073.29	5.5	58	-909.827	-3.5	-57
RS04	Somali	M	23	10.jpg	Scorpion-Spider	2	0	14.2341	15.3041	41.6575	2329.95	9.5	132.5	24.1114	13.9203	15.3866	1207.24	4.5	62.5	15.2427	15.1379	14.787	1457.61	7	83	-872.337	-2.5	-49.5
RS04	Somali	M	23	11.jpg	Scorpion-Spider	2	0	31.2257	13.788	23.8899	1559.63	4.5	90	23.9496	15.1212	14.256	993.958	3.5	52.5	13.6448	15.8879	15.9432	2449.25	8	137	889.624	3.5	47
RS04	Somali	M	23	12.jpg	Scorpion-Spider	2	0	15.5249	21.5384	24.1408	1604.29	6	93	22.5112	36.8383	30.0151	1218.77	4.5	70	105.798	21.7494	15.8032	2197.9	10	126	593.619	4	33
RS04	Somali	M	23	13.jpg	Scorpion-Grasshopper	2	0	13.7341	15.0733	15.5572	1841.44	9.5	110	15.4671	21.7226	15.6254	1418.34	2.5	81.5	22.7675	22.5385	20.734	1742.27	4.5	98	99.1672	5	12
RS04	Somali	M	23	14.jpg	Scorpion-Grasshopper	2	0	22.0329	22.8752	22.1927	2227.39	8	129	14.5591	29.71	23.2682	1326.08	2.5	73.5	15.4607	14.7607	30.8968	1448.79	6.5	76.5	778.603	1.5	52.5
RS04	Somali	M	23	15.jpg	Scorpion-Grasshopper	2	0	23.0344	14.5721	23.813	1717.6	7	95.5	61.4712	14.7877	13.7928	1473.84	3.5	85.5	15.5203	14.6222	14.8452	1811.71	4.5	107	-94.113	2.5	-11.5
RS04	Somali	M	23	16.jpg	Scorpion-Grasshopper	2	0	74.447	22.8683	13.8155	1458.23	8	79.5	97.1744	22.6638	23.3172	791.43	2.5	41.5	14.8176	22.3229	14.8296	2756.16	9.5	164.5	-1297.93	-1.5	-85
RS04	Somali	M	23	17.jpg	Scorpion-Grasshopper	2	0	75.0131	14.9489	46.4643	1274.98	4.5	68	21.8963	23.2569	22.7934	1189.32	4.5	62	29.9221	23.616	21.2183	2531.18	11	141.5	-1256.2	-6.5	-73.5
RS04	Somali	M	23	18.jpg	Scorpion-Grasshopper	2	0	23.8801	14.5637	21.8846	1380.85	7	79.5	70.4679	19.8458	29.1005	924.848	1.5	46.5	15.2505	14.5234	15.0364	2668.62	7.5	146	-1287.78	-0.5	-66.5
RS05	Somali	M	23	01.jpg	Spider-Grasshopper	2	0	29.8153	15.1353	30.0264	1373.08	5	56	37.915	36.9497	30.2288	1537.53	1	55.5	21.7357	22.5766	22.6265	2080.62	8	90.5	-707.546	-3	-34.5
RS05	Somali	M	23	02.jpg	Spider-Grasshopper	2	0	29.6823	15.9666	29.2426	2778.43	10.5	104.5	30.3003	82.0326	67.776	854.887	2	32.5	22.7064	22.8917	21.9623	1368.62	6	55.5	1409.81	4.5	49
RS05	Somali	M	23	03.jpg	Spider-Grasshopper	2	0	22.3866	23.0527	22.4426	2168.37	8	86	15.5776	75.4667	51.4669	986.75	1	41	23.8645	21.6851	44.9017	1840.08	7	75.5	328.283	1	10.5
RS05	Somali	M	23	04.jpg	Spider-Grasshopper	2	0	24.6448	29.3827	28.6827	2520.14	10	96.5	21.2488	52.9051	44.3371	417.995	1	17	22.3499	37.532	15.1398	2071.55	10	84.5	448.592	0	12
RS05	Somali	M	23	05.jpg	Spider-Grasshopper	2	0	22.5708	15.2745	30.1553	3070.97	9.5	121.5	22.7969	44.8473	52.5977	1357.17	1.5	53	14.9222	29.9676	30.0491	577.516	1.5	20	2493.45	8	101.5
RS05	Somali	M	23	06.jpg	Spider-Grasshopper	2	2.5	30.6905	13.9536	30.0734	2639.2	10	97	23.2668	44.6838	75.0074	1218.97	1	49	38.189	36.8074	15.147	941.2	4	34.5	1698	6	62.5
RS05	Somali	M	23	07.jpg	Scorpion-Spider	2	0.5	29.3461	52.8527	14.4032	922.309	4	34	15.5353	38.3163	29.433	1215.11	2.5	47.5	22.576	22.6685	22.2653	2815.68	13	110	1893.37	9	76
RS05	Somali	M	23	08.jpg	Scorpion-Spider	2	0	15.0626	29.953	14.8462	1418.4	8	53	29.8158	37.6659	52.4589	1266.81	1.5	53.5	37.2188	15.1057	30.8672	2310.18	10	92	891.775	2	39
RS05	Somali	M	23	09.jpg	Scorpion-Spider	2	0	51.9038	61.3068	14.2993	1713.67	6	65.5	37.9319	21.2301	105.076	756.388	2.5	30.5	30.5298	14.7717	29.7446	2523.04	12	112.5	809.367	6	47
RS05	Somali	M	23	10.jpg	Scorpion-Spider	2	0	488.611	12.9077	24.4761	2598.61	8	103.5	14.5998	45.9527	51.9394	832.356	2.5	36	22.5005	23.5616	27.4473	1633.73	6.5	65.5	-964.88	-1.5	-38
RS05	Somali	M	23	11.jpg	Scorpion-Spider	2	0	41.2753	21.9909	30.0382	1296.01	4.5	47.5	30.188	97.6944	45.0004	1455.1	1	54	23.0098	21.9271	22.6909	2235.88	9	81	939.873	4.5	33.5
RS05	Somali	M	23	12.jpg	Scorpion-Spider	2	0	22.2018	22.6564	29.8423	1250.62	3	38	45.3811	22.0455	38.2437	1282.82	3.5	48.5	30.1801	30.0084	29.8154	2461.66	9	99.5	1211.04	6	61.5
RS05	Somali	M	23	13.jpg	Scorpion-Grasshopper	2	0	37.9248	14.9713	30.1709	2276.5	8	87.5	20.2887	24.3299	29.535	922.637	1.5	39	22.5743	23.8251	22.1	1800.2	4.5	71.5	476.303	3.5	16
RS05	Somali	M	23	14.jpg	Scorpion-Grasshopper	2	0	22.3907	22.9766	37.1065	3071.24	10.5	99.5	21.9848	52.7352	14.7967	1334.02	4	53.5	22.8491	22.4192	37.533	589.124	3.5	23	2482.11	7	76.5
RS05	Somali	M	23	15.jpg	Scorpion-Grasshopper	2	4	23.9535	15.7164	51.6523	3018.4	15.5	128.5	29.8013	29.559	45.5414	1065.12	1	43	23.1218	22.5233	21.9644	826.373	4	35	2192.03	11.5	93.5
RS05	Somali	M	23	16.jpg	Scorpion-Grasshopper	2	0	21.4738	15.7713	45.5355	3190.82	13	129	23.5327	27.8573	39.1454	1224.09	3	50.5	31.8771	13.3297	30.342	584.582	3	23	2606.24	10	106
RS05	Somali	M	23	17.jpg	Scorpion-Grasshopper	2	0	22.5085	22.4519	22.1551	2981.34	13.5	120.5	60.4028	105.316	29.2281	1390.84	1.5	49	29.8082	23.5675	36.6847	641.34	2.5	21.5	2340	11	99
RS05	Somali	M	23	18.jpg	Scorpion-Grasshopper	2	1.5	30.0106	21.6556	15.7385	2844.53	15	127	30.9464	15.5227	22.5805	409.684	1	17	23.8631	15.1174	20.7639	1725.39	5.5	61.5	1119.14	9.5	65.5
RS06	Somali	M	24	01.jpg	Spider-Grasshopper	2	0	22.0048	15.65	14.9346	2468.82	13	136.5	21.456	16.0685	22.1324	791.158	1.5	47.5	22.3801	23.267	14.1872	1735.63	9.5	91.5	733.188	3.5	45
RS06	Somali	M	24	02.jpg	Spider-Grasshopper	2	7	23.9855	13.8745	14.9425	2402.84	11	142	22.4317	23.0576	21.819	1332.6	4.5	70	30.3421	15.2623	22.3275	1139.7	8	64.5	1263.14	3	77.5
RS06	Somali	M	24	03.jpg	Spider-Grasshopper	2	15	21.7772	14.5211	15.6702	1695.49	4.5	101.5	22.3636	14.8485	14.9235	1259.1	4	76	14.2257	16.2803	14.6973	1748.3	7.5	104.5	-52.8022	-3	-3
RS06	Somali	M	24	04.jpg	Spider-Grasshopper	2	0	135.762	22.1231	21.996	2481.27	11.5	140.5	22.8965	15.1163	13.9401	382.466	2	19.5	14.4858	15.8154	23.427	2134.25	14.5	123	347.015	-3	17.5
RS06	Somali	M	24	05.jpg	Spider-Grasshopper	2	24.5	14.0329	15.9625	14.9878	1834.56	9.5	107	32.2114	12.3625	15.9964	617.378	3	26.5	15.5602	15.0896	13.8747	2107.21	12.5	121.5	-272.652	-3	-14.5
RS06	Somali	M	24	06.jpg	Spider-Grasshopper	2	0	24.6735	13.1363	15.1	1360.29	7.5	79	23.5541	14.7924	13.7412	727.83	1	43.5	104.856	14.2672	23.3417	2895.18	15.5	170	-1534.89	-8	-91
RS06	Somali	M	24	07.jpg	Scorpion-Spider	2	9	16.2433	23.2248	15.5122	1385.02	6	81	22.5462	27.0321	33.8265	856.056	2.5	47	129.458	21.1239	15.2737	2608.88	14	152	1223.86	8	71
RS06	Somali	M	24	08.jpg	Scorpion-Spider	2	0	23.5877	14.8124	13.7474	2133.05	10	124	15.2871	15.2534	14.436	845.481	4	50.5	15.3613	22.5357	28.9638	2023.47	12	119.5	-109.575	2	-4.5
RS06	Somali	M	24	09.jpg	Scorpion-Spider	2	0.5	14.9702	15.1003	15.2797	1972.25	9.5	107	15.3462	22.7291	119.304	1216.16	3.5	66.5	156.903	29.7013	23.5613	1758.01	10.5	100	-214.244	1	-7
RS06	Somali	M	24	10.jpg	Scorpion-Spider	2	0	14.8939	15.3899	14.8422	1428.9	9.5	77.5	22.4481	14.7403	75.7123	1286.08	3.5	76.5	23.182	21.7124	17.0674	2280.8	13	127	851.9	3.5	49.5
RS06	Somali	M	24	11.jpg	Scorpion-Spider	2	0	30.745	14.2733	29.6862	3280.1	14	193.5	15.8578	6.93785	37.3287	101.788	0.5	6	15.5735	14.5191	15.7122	1627.95	8	95.5	-1652.15	-6	-98
RS06	Somali	M	24	12.jpg	Scorpion-Spider	2	0	23.5071	14.2077	15.0391	1230.04	7.5	72	22.5736	15.1115	37.1325	838.154	3	49.5	16.5454	12.9312	22.9593	2926.74	19	172.5	1696.7	11.5	100.5
RS06	Somali	M	24	13.jpg	Scorpion-Grasshopper	2	20	15.195	14.2099	30.248	1945.14	8	98.5	14.6744	23.9724	20.8521	923.078	3	54	14.469	14.317	23.2757	1770.28	8.5	95.5	174.866	-0.5	3
RS06	Somali	M	24	14.jpg	Scorpion-Grasshopper	2	0	21.2448	15.6781	14.689	3044.42	20.5	175	13.8945	16.0328	22.0644	618.287	2.5	33.5	134.757	14.6003	45.2137	1342.54	7.5	68.5	1701.88	13	106.5
RS06	Somali	M	24	15.jpg	Scorpion-Grasshopper	2	0	15.1505	14.032	16.09	3397.67	17.5	204	16.2063	37.4989	13.8181	1226.6	3	73.5	23.4494	13.7912	15.6552	378.284	1.5	21.5	3019.38	16	182.5
RS06	Somali	M	24	16.jpg	Scorpion-Grasshopper	1	0	15.2533	15.2308	14.4607	3531.54	22	211	14.2213	30.2459	14.4577	262.167	1	16	14.9406	14.326	16.7683	1214.52	9	53	2317.01	13	158
RS06	Somali	M	24	17.jpg	Scorpion-Grasshopper	2	24	21.5777	23.7501	14.7288	2579.08	14	146	14.5032	23.3472	14.3511	980.317	3	56	23.0941	14.9063	13.2851	1030.04	6.5	58	1549.03	7.5	88
RS06	Somali	M	24	18.jpg	Scorpion-Grasshopper	2	0	14.1469	15.8423	21.9611	2347.77	14	136.5	23.0707	44.4452	36.6055	971.969	1.5	57.5	14.7466	14.7993	22.9645	1679.31	7	97	668.467	7	39.5
RS07	Somali	F	22	01.jpg	Spider-Grasshopper	2	4	22.9244	27.2105	15.6187	3666.54	16	188	23.948	15.348	30.8166	654.565	3	36	19.7416	19.8088	18.7684	594.963	3	33	3071.58	13	155
RS07	Somali	F	22	03.jpg	Spider-Grasshopper	2	0	16.0968	15.1267	14.9218	4236.92	21.5	243.5	26.6733	7.28945	7.3176	67.0257	0.5	3.5	19.9271	14.5116	17.5519	700.496	5.5	38.5	3536.43	16	205
RS07	Somali	F	22	04.jpg	Spider-Grasshopper	2	0	14.0741	17.9057	14.5647	2478.52	10	139	15.3554	7.31535	57.4403	350.564	1	20	21.1715	14.2217	17.1022	2174.63	7	117.5	303.891	3	21.5
RS07	Somali	F	22	05.jpg	Spider-Grasshopper	2	0	14.8504	19.1099	14.8799	3605.99	20	208	15.2252	17.9756	8.0237	487.752	3	29	17.9632	19.5287	22.0336	899.299	4.5	48	2706.69	15.5	160
RS07	Somali	F	22	06.jpg	Spider-Grasshopper	2	10	15.7507	14.3046	15.0445	2962.9	12.5	172	18.9369	23.3534	16.3658	1011.28	2.5	58.5	14.4327	15.4576	15.4011	767.977	4	38	2194.93	8.5	134
RS07	Somali	F	22	07.jpg	Scorpion-Spider	2	0	30.6853	14.6772	14.6773	3001.25	17	170	20.3953	23.8675	12.5133	355.651	1.5	20.5	17.4064	25.6619	15.2091	1648.35	6.5	89	-1352.89	-10.5	-81
RS07	Somali	F	22	08.jpg	Scorpion-Spider	2	5.5	74.4092	61.3331	17.0962	3190.39	14	180	17.6737	23.5499	14.6531	695.616	2.5	39	27.0284	23.1394	23.2439	812.687	4.5	46.5	-2377.71	-9.5	-133.5
RS07	Somali	F	22	09.jpg	Scorpion-Spider	2	0	124.183	15.6207	15.6326	3123.36	13	170	22.7525	19.2459	10.2386	320.652	0.5	15.5	24.6309	14.6382	16.0603	1568.08	8	82.5	-1555.28	-5	-87.5
RS07	Somali	F	22	10.jpg	Scorpion-Spider	2	0.5	21.909	14.2582	15.5987	2772.39	13.5	150.5	7.30645	7.31555	7.3219	59.626	0.5	3.5	89.8265	15.4529	35.8598	2078.82	10.5	110	-693.571	-3	-40.5
RS07	Somali	F	22	11.jpg	Scorpion-Spider	1	0	16.4306	14.752	13.6873	3128.8	11	164	15.7277	15.4988	22.4395	578.27	1	33	16.4117	28.9011	13.7663	1291.18	10	74	-1837.62	-1	-90
RS07	Somali	F	22	12.jpg	Scorpion-Spider	2	4.5	15.4172	13.8625	30.1085	1864.98	8	91.5	31.3111	13.5218	13.5552	681.98	2	39.5	16.0712	22.354	14.9053	2336.04	10	130	471.063	2	38.5
RS07	Somali	F	22	13.jpg	Scorpion-Grasshopper	1	0	15.6008	29.1661	29.1462	4473.11	29	260	15.9288	14.8987	29.9607	76.1562	1	5	15.6411	30.0979	13.1712	451.009	1	24	4022.1	28	236
RS07	Somali	F	22	14.jpg	Scorpion-Grasshopper	2	0	26.8064	14.8854	14.4128	3890.92	25.5	224	6.69145	-1	-1	16.7281	0	1	15.9639	15.2486	35.933	1087.38	4	55.5	2803.54	21.5	168.5
RS07	Somali	F	22	15.jpg	Scorpion-Grasshopper	2	0	28.565	14.8038	14.6515	3352.59	21.5	194.5	14.019	13.9347	13.9302	300.016	0.5	17.5	23.1699	15.2008	24.4961	1348.37	6	77	2004.22	15.5	117.5
RS07	Somali	F	22	16.jpg	Scorpion-Grasshopper	2	0	16.0108	15.4417	14.5046	3488.55	20.5	174.5	14.6896	16.6138	14.599	1277.01	3	74	15.6231	15.6104	28.0432	235.145	2	14	3253.4	18.5	160.5
RS07	Somali	F	22	17.jpg	Scorpion-Grasshopper	2	0	26.8048	20.5355	22.0619	4029.06	21	210.5	15.6066	51.6539	16.4319	295.313	1	12.5	24.2589	37.7102	50.1449	680.053	4	34.5	3349	17	176
RS07	Somali	F	22	18.jpg	Scorpion-Grasshopper	2	0	300.518	14.8494	27.0711	3772.32	15.5	203.5	7.377	-1	-1	17.2613	0	1	19.9702	14.6136	15.4827	1291.4	7	73	2480.92	8.5	130.5
RS08	Somali	M	20	01.jpg	Spider-Grasshopper	2	8	24.5348	21.6615	22.5694	3957.74	22.5	228	14.8853	7.3308	7.30585	225.962	2	12.5	23.8492	14.2461	32.6289	659.416	3.5	35	3298.32	19	193
RS08	Somali	M	20	02.jpg	Spider-Grasshopper	2	0	14.7529	21.7152	15.5895	1791.16	9.5	104.5	21.0952	25.5415	15.1909	1170.94	4.5	63	110.287	26.6172	15.4987	1991.45	13.5	105	-200.283	-4	-0.5
RS08	Somali	M	20	03.jpg	Spider-Grasshopper	2	0	18.9184	21.4361	18.8844	1064.05	5.5	61	7.82735	14.0987	7.44015	81.0666	1	5	15.0757	16.5562	37.9156	3849.11	17	205	-2785.07	-11.5	-144
RS08	Somali	M	20	04.jpg	Spider-Grasshopper	2	0	15.6999	26.5792	23.1222	3518.56	11.5	194.5	15.8795	-1	-1	25.1926	0	1.5	19.1485	19.6834	22.9941	1454.54	3.5	85.5	2064.02	8	109
RS08	Somali	M	20	05.jpg	Spider-Grasshopper	2	0	14.0415	24.2338	23.3862	2709.31	11.5	154.5	18.9631	15.5758	15.601	402.819	3	24	15.0576	18.3264	23.3754	1890.82	8.5	107	818.493	3	47.5
RS08	Somali	M	20	06.jpg	Spider-Grasshopper	2	2	15.6309	18.891	15.615	2727.36	17.5	151.5	34.5593	15.7184	15.5367	434.95	1.5	25.5	38.2023	17.2138	16.2393	1459.49	6.5	78.5	1267.87	11	73
RS08	Somali	M	20	07.jpg	Scorpion-Spider	2	7	15.902	33.5975	17.2375	2521.85	11.5	141	18.8579	7.7622	10.0898	353.336	2	20	27.5884	28.819	15.9827	1984.9	9	102	-536.953	-2.5	-39
RS08	Somali	M	20	08.jpg	Scorpion-Spider	2	0	14.5344	16.0184	15.3172	2460.86	10.5	133.5	14.6666	26.7852	16.7391	479.745	3.5	27.5	18.8443	37.8939	14.4471	2060.2	9.5	116	-400.654	-1	-17.5
RS08	Somali	M	20	09.jpg	Scorpion-Spider	2	1.5	15.5954	18.1905	31.9414	1337.32	6.5	79	25.4878	23.4355	28.9119	1551.74	5.5	86	34.6907	22.1266	22.134	2078.33	7	116	741.004	0.5	37
RS08	Somali	M	20	10.jpg	Scorpion-Spider	1	0	31.2636	15.591	15.6225	3047.06	18	172	22.0155	31.4709	15.3725	843.816	4	47	37.8412	15.5811	15.6384	1095.34	7	62	-1951.72	-11	-110
RS08	Somali	M	20	11.jpg	Scorpion-Spider	2	0	15.6282	18.905	23.4041	1639.56	5	96.5	20.8278	14.6657	36.9479	228.046	2	13.5	15.1387	14.4149	15.9407	3126.16	10	180.5	1486.59	5	84
RS08	Somali	M	20	12.jpg	Scorpion-Spider	2	0.5	23.4957	23.4179	20.4998	2707.12	13.5	154.5	18.905	23.4702	15.5858	177.755	1	10	28.4634	13.8378	15.1311	2096.02	10.5	118	-611.1	-3	-36.5
RS08	Somali	M	20	13.jpg	Scorpion-Grasshopper	2	4.5	18.7049	15.6891	28.979	2928.34	15.5	156	15.2047	7.32435	10.6043	99.8801	0.5	6	102.002	36.8374	15.0954	1880.57	11.5	94.5	1047.77	4	61.5
RS08	Somali	M	20	14.jpg	Scorpion-Grasshopper	2	0	128.791	14.8937	22.3663	2547.14	15.5	142.5	17.1621	23.3672	46.637	1112.58	6.5	62.5	17.6535	23.3884	23.5391	1344.31	7.5	75	1202.83	8	67.5
RS08	Somali	M	20	15.jpg	Scorpion-Grasshopper	2	0	37.8655	30.4343	15.3366	2918.97	6	165.5	15.6398	14.146	13.4522	313.061	1.5	16.5	15.4108	16.2359	18.8357	1773.48	6.5	99	1145.49	-0.5	66.5
RS08	Somali	M	20	16.jpg	Scorpion-Grasshopper	2	3.5	15.7757	18.8054	36.1789	2724.21	12.5	154.5	14.8125	16.3611	21.0276	378.297	3	21	121.224	19.3389	15.2883	1660.23	3.5	95	1063.98	9	59.5
RS08	Somali	M	20	17.jpg	Scorpion-Grasshopper	2	5	27.1844	15.1145	22.4999	3859.28	20.5	215	24.0693	14.9156	14.3642	799.769	2	45.5	23.0772	31.2602	15.5925	252.833	2.5	15	3606.45	18	200
RS08	Somali	M	20	18.jpg	Scorpion-Grasshopper	2	0	15.4697	14.7897	34.7836	2123.05	9	119.5	16.1123	15.6384	32.6652	1018.5	2.5	60.5	17.6554	16.9509	27.7845	1854.51	6	108	268.543	3	11.5
RS09	Somali	M	22	01.jpg	Spider-Grasshopper	2	0	17.4222	21.5679	40.8977	2060.12	8.5	109	30.9222	82.6699	13.7209	707.883	3	40.5	28.4937	15.9151	25.2112	2228.28	10.5	108.5	-168.164	-2	0.5
RS09	Somali	M	22	02.jpg	Spider-Grasshopper	2	0	17.2837	15.1156	23.4202	3001.4	9	156	14.453	17.3739	54.6385	681.79	3	36	18.8686	23.4502	35.529	1326.46	5.5	68	1674.94	3.5	88
RS09	Somali	M	22	03.jpg	Spider-Grasshopper	2	0	22.37	15.3345	15.0183	2818.52	14.5	155	18.9408	34.0972	13.9755	605.408	2.5	29.5	111.281	15.6199	15.6196	1576.43	7.5	81	1242.09	7	74
RS09	Somali	M	22	04.jpg	Spider-Grasshopper	2	2	25.1685	29.9654	48.6948	2819.52	12	152.5	15.672	15.1036	7.32815	687.912	3	30	20.7473	13.6471	22.2257	1449.91	8	73	1369.61	4	79.5
RS09	Somali	M	22	05.jpg	Spider-Grasshopper	2	0	24.4822	14.4156	14.3812	1937.77	9.5	99	15.5996	26.7165	23.4123	1645.04	2.5	89.5	18.2758	14.71	14.281	1417.13	4	78.5	520.641	5.5	20.5
RS09	Somali	M	22	06.jpg	Spider-Grasshopper	2	0	25.4762	15.6143	15.6435	2260.28	9	124.5	20.6925	39.004	36.6186	1129.77	1.5	61.5	79.2494	22.3681	14.1719	1637.99	7	93	622.29	2	31.5
RS09	Somali	M	22	07.jpg	Scorpion-Spider	2	1.5	125.379	22.1429	16.3968	1894.24	9.5	103	15.8971	64.0616	22.0096	609.154	1	28.5	24.2465	33.7862	13.66	2456.11	8	140.5	561.872	-1.5	37.5
RS09	Somali	M	22	08.jpg	Scorpion-Spider	2	0	57.9299	20.2721	14.9034	792.965	4	38.5	17.2948	22.3415	20.1353	503.229	2	25	20.1332	14.0799	30.6401	3706.99	14	193	2914.03	10	154.5
RS09	Somali	M	22	09.jpg	Scorpion-Spider	2	0	107.067	14.6971	15.5747	1380.99	5.5	70	84.1685	21.9329	16.5422	734.477	4.5	34	91.3833	20.3177	16.6488	2931.04	15.5	155	1550.04	10	85
RS09	Somali	M	22	10.jpg	Scorpion-Spider	2	0	19.4397	14.781	14.3978	315.974	3	18.5	15.6848	28.2954	21.7946	763.042	2.5	45.5	92.0123	28.739	30.4744	3951.76	15.5	221	3635.79	12.5	202.5
RS09	Somali	M	22	11.jpg	Scorpion-Spider	2	0	22.7323	15.6985	14.3159	838.989	2.5	44	24.4997	15.6014	15.614	1744.98	3	102.5	15.4278	40.9152	26.8513	2413.52	9.5	134	1574.53	7	90
RS09	Somali	M	22	12.jpg	Scorpion-Spider	2	0.5	100.009	15.6093	15.6046	2318.5	12	124	19.6235	24.0358	25.3408	889.315	3.5	48	108.755	17.4918	15.5844	1743.4	8.5	88.5	-575.106	-3.5	-35.5
RS09	Somali	M	22	13.jpg	Scorpion-Grasshopper	2	0	15.5704	31.3215	103.117	3606.77	17	194.5	111.277	22.8346	23.4369	675.878	1.5	37	108.115	18.5189	15.9857	721.025	4	40	2885.74	13	154.5
RS09	Somali	M	22	14.jpg	Scorpion-Grasshopper	2	0	102.182	14.4394	39.5896	2693.37	10	147.5	15.3973	49.7846	27.0289	806.437	2.5	42.5	145.172	14.1201	19.6174	1527.6	6.5	83	1165.77	3.5	64.5
RS09	Somali	M	22	15.jpg	Scorpion-Grasshopper	2	0	22.1955	15.4557	15.454	3616.65	17	183.5	92.6305	46.2697	30.5727	758.16	1.5	41.5	15.4787	15.2948	15.6742	623.984	2.5	36.5	2992.67	14.5	147
RS09	Somali	M	22	16.jpg	Scorpion-Grasshopper	1	1	15.611	15.6449	15.7469	2622.19	10	153	16.1079	31.3079	14.0427	532.661	3	31	16.6002	16.7368	11.7492	1820.86	12	104	801.326	-2	49
RS09	Somali	M	22	17.jpg	Scorpion-Grasshopper	2	4	14.2859	16.387	15.3716	2870.28	17	161.5	16.2363	15.3265	38.0661	645.574	3	36	14.4932	21.4168	13.514	1415.09	7	78.5	1455.19	10	83
RS09	Somali	M	22	18.jpg	Scorpion-Grasshopper	2	0	16.2598	25.5511	34.5181	2069.2	6.5	107.5	15.5946	51.3755	48.9726	1481.4	3	76.5	115.093	15.6339	23.9657	1327.96	3	64	741.244	3.5	43.5
RS10	Somali	M	23	01.jpg	Spider-Grasshopper	2	0	27.1792	30.7693	34.5834	1601.39	3.5	65	15.0989	26.2073	15.1245	800.459	1	33	249.187	15.3526	23.5926	2604.27	6.5	124	-1002.88	-3	-59
RS10	Somali	M	23	02.jpg	Spider-Grasshopper	2	0.5	34.5177	26.3913	24.0484	1282.18	3.5	50	38.3029	33.3712	21.6148	1845.35	4.5	75	33.8911	15.5408	34.9316	1838.32	6.5	71	-556.145	-3	-21
RS10	Somali	M	23	03.jpg	Spider-Grasshopper	2	0.5	37.5599	15.3589	30.8953	2155.72	3	83.5	37.7943	16.3498	30.5149	984.62	3	37	75.2431	49.4342	36.7765	1833.07	4.5	63	322.641	-1.5	20.5
RS10	Somali	M	23	04.jpg	Spider-Grasshopper	2	0	27.3514	22.3538	21.7853	2448.82	5.5	88	35.9852	59.4687	31.12	989.102	3	39	28.0733	22.9113	37.4939	1568.17	4.5	68.5	880.648	1	19.5
RS10	Somali	M	23	05.jpg	Spider-Grasshopper	1	0	15.6156	43.258	11.3387	1145.21	5	51	37.8291	15.6313	46.8486	3008.62	4	122	22.2168	31.2282	52.2508	841.377	2	33	303.83	3	18
RS10	Somali	M	23	06.jpg	Spider-Grasshopper	2	4.5	24.7989	30.7854	30.1251	2626.21	7.5	104.5	37.2196	13.3313	24.2347	901.733	3.5	31	31.8933	15.1599	30.4622	1368.15	4	54	1258.05	3.5	50.5
RS10	Somali	M	23	07.jpg	Scorpion-Spider	1	0	29.1445	15.456	29.8953	901.23	3	37	15.6543	15.583	27.6196	1782.8	7	69	31.005	14.0595	51.7704	2301.45	6	93	1400.22	3	56
RS10	Somali	M	23	08.jpg	Scorpion-Spider	2	0	77.6876	15.7336	33.3571	1034.49	4.5	39.5	40.042	39.0786	47.413	1149.58	5	42	36.713	42.2234	51.4109	2818.17	9.5	114.5	1783.68	5	75
RS10	Somali	M	23	09.jpg	Scorpion-Spider	1	0	135.788	31.2142	15.6344	1823.47	5	68	15.0727	46.2034	28.842	1670.61	5	63	18.8751	14.5018	35.7123	1486.37	1	59	-337.105	-4	-9
RS10	Somali	M	23	10.jpg	Scorpion-Spider	2	5.5	31.2833	27.5751	23.3255	924.534	4	36.5	26.545	62.8427	39.0009	1312.6	4.5	53.5	34.0151	28.5044	60.7218	2602.69	7	104.5	1678.15	3	68
RS10	Somali	M	23	11.jpg	Scorpion-Spider	2	0	15.5578	34.4837	26.6945	2054.26	8.5	92.5	35.7517	14.352	30.7913	996.581	5.5	50.5	29.7197	52.4811	31.4584	1953.39	3.5	91	-100.875	-5	-1.5
RS10	Somali	M	23	12.jpg	Scorpion-Spider	1	0	43.8432	30.2534	59.0943	1634.71	4	65	43.669	29.0464	62.0993	926.66	1	37	21.6436	13.8268	29.9474	2446.56	5	103	811.847	1	38
RS10	Somali	M	23	13.jpg	Scorpion-Grasshopper	2	25.5	27.937	22.1286	26.7787	1462.65	3.5	55	25.5044	24.0025	31.2535	1662.17	4.5	67	30.5718	15.389	36.0256	1239.66	5.5	47.5	222.994	-2	7.5
RS10	Somali	M	23	14.jpg	Scorpion-Grasshopper	2	0	29.8519	15.1003	35.8772	804.853	2.5	32	33.4187	31.2148	18.9544	2180.23	5	87	39.348	27.5485	23.1947	2011.91	4	80	-1207.06	-1.5	-48
RS10	Somali	M	23	15.jpg	Scorpion-Grasshopper	2	0	34.8441	17.9905	29.0373	1963.85	6.5	77.5	24.8079	36.8789	39.505	1341.01	2	52	19.229	17.9221	25.8021	1693.33	1.5	70	270.521	5	7.5
RS10	Somali	M	23	16.jpg	Scorpion-Grasshopper	2	0	31.2225	15.6639	26.6005	1353.57	5	53	23.8132	33.0209	51.199	1226.3	3.5	48	30.6268	16.1823	32.7918	2421.59	6.5	100.5	-1068.02	-1.5	-47.5
RS10	Somali	M	23	17.jpg	Scorpion-Grasshopper	1	11	15.6	32.356	30.1389	1387.23	4	55	15.6194	69.689	46.2753	2239.42	3	90	45.284	28.7031	46.4348	1067.94	3	40	319.289	1	15
RS10	Somali	M	23	18.jpg	Scorpion-Grasshopper	2	2.5	36.4674	20.7159	23.3744	2573.17	8	99.5	23.127	15.1234	35.3403	880.328	2	31.5	32.9728	15.609	34.5807	1421.77	4	53.5	1151.4	4	46
RS11	Somali	M	23	01.jpg	Spider-Grasshopper	1	23	23.9878	14.0168	33.6507	835.464	4	48	22.13	15.6727	15.6025	65.7289	0	4	15.6383	65.9332	49.9342	3713.52	9	152	-2878.05	-5	-104
RS11	Somali	M	23	02.jpg	Spider-Grasshopper	2	0	16.0319	96.275	24.6238	898.93	1	52.5	15.8845	10.0918	7.31215	584.075	2	33.5	13.8825	16.3	30.275	3511.43	8.5	204	-2612.5	-7.5	-151.5
RS11	Somali	M	23	03.jpg	Spider-Grasshopper	1	0	15.5532	15.6503	15.6267	559.519	3	31	-1	-1	-1	0	0	0	15.6176	100.3	22.1883	4439.26	7	261	-3879.74	-4	-230
RS11	Somali	M	23	04.jpg	Spider-Grasshopper	1	0	15.6383	15.5744	38.227	1534.75	6	90	22.1257	15.6065	15.699	89.4605	0	5	15.5478	15.6753	15.5467	3379.7	8	199	-1844.95	-2	-109
RS11	Somali	M	23	05.jpg	Spider-Grasshopper	2	0	111.024	31.5531	46.5729	1689.79	8	86.5	18.652	7.28365	7.3118	32.4843	0	2	15.6871	272.826	16.7439	3311.84	4.5	152.5	-1622.06	3.5	-66
RS11	Somali	M	23	06.jpg	Spider-Grasshopper	1	0	15.6014	53.4492	46.8743	2229.11	7	125	-1	-1	-1	0	0	0	17.7444	15.2962	12.9308	2766.61	5	157	-537.503	2	-32
RS11	Somali	M	23	07.jpg	Scorpion-Spider	2	0	15.6065	74.2921	14.864	2096.53	5	106	533.978	15.4566	11.1147	333.825	0.5	4.5	14.9397	30.7253	17.2728	2565.17	10	142	468.639	5	36
RS11	Somali	M	23	08.jpg	Scorpion-Spider	1	0	147.129	15.6906	15.55	1955.76	7	74	14.842	15.6193	15.6526	46.4826	0	3	15.5795	22.1962	15.7704	3060.72	14	179	1104.96	7	105
RS11	Somali	M	23	09.jpg	Scorpion-Spider	1	0	15.6812	15.5837	31.2597	727.47	4	40	16.2725	-1	-1	15.8905	0	1	20.7408	15.5618	15.6949	4250.52	21	247	3523.05	17	207
RS11	Somali	M	23	10.jpg	Scorpion-Spider	1	0	15.4862	29.9327	15.595	1433.32	3	85	18.0026	13.2157	15.6109	76.9337	0	5	15.6748	22.1656	31.262	3483.34	24	204	2050.02	21	119
RS11	Somali	M	23	11.jpg	Scorpion-Spider	2	4	15.5949	38.8456	37.7451	1699.67	8	87	20.9113	6.3131	7.3352	629.243	0.5	37	15.406	15.6166	31.2141	2560.61	7	146.5	860.934	-1	59.5
RS11	Somali	M	23	12.jpg	Scorpion-Spider	2	0	16.6453	15.252	14.6533	3686.6	9.5	212.5	7.2978	-1	-1	7.8034	0	0.5	16.2181	22.0136	16.0668	1303.6	2.5	75.5	-2382.99	-7	-137
RS11	Somali	M	23	13.jpg	Scorpion-Grasshopper	1	0	14.7792	12.5832	17.8784	1371.19	5	79	17.5356	19.9189	-1	51.2525	0	3	15.6518	68.9929	43.5175	3590.69	12	206	-2219.5	-7	-127
RS11	Somali	M	23	14.jpg	Scorpion-Grasshopper	1	0	13.8324	17.442	20.2626	748.923	3	28	122.987	11.6548	17.0172	134.092	1	5	16.9653	29.5658	22.1444	4128.93	14	224	-3380.01	-11	-196
RS11	Somali	M	23	15.jpg	Scorpion-Grasshopper	2	0	15.0044	23.4191	15.7614	2579.52	8	147.5	7.29285	18.3747	8.67175	83.1773	0.5	4.5	81.7893	24.8675	35.4963	2332.18	8	131.5	247.343	0	16
RS11	Somali	M	23	16.jpg	Scorpion-Grasshopper	1	14	17.7382	46.8646	15.6083	1882.69	10	110	15.6487	22.1928	15.6897	103.616	1	6	20.0666	16.48	36.9274	2762.48	5	157	-879.795	5	-47
RS11	Somali	M	23	17.jpg	Scorpion-Grasshopper	1	49	115.919	15.5808	15.6647	3818.54	19	216	15.7222	-1	-1	23.2812	0	1	30.8402	15.9245	15.5945	320.681	2	18	3497.86	17	198
RS11	Somali	M	23	18.jpg	Scorpion-Grasshopper	2	0	16.0963	20.4061	19.2264	1620.96	3	94	16.3567	17.6363	6.77665	193.387	1	11.5	18.8903	39.0937	50.1048	3191.29	5	186.5	-1570.33	-2	-92.5
RS12	Somali	M	23	01.jpg	Spider-Grasshopper	1	22	15.6611	23.032	14.4146	2617.54	2	37	22.222	15.684	15.5498	247.097	2	15	33.0657	19.6596	15.6209	1763.43	8	80	854.102	-6	-43
RS12	Somali	M	23	02.jpg	Spider-Grasshopper	1	25	15.624	15.5928	15.6852	889.522	2	43	231.869	15.6411	22.1744	813.142	3	36	15.59	15.6143	15.6789	2762.11	11	152	-1872.59	-9	-109
RS12	Somali	M	23	03.jpg	Spider-Grasshopper	2	0	15.6317	15.613	15.606	927.859	4	48	16.2569	83.9571	127.273	1571.78	2	91.5	17.518	17.453	17.0874	2497.91	8.5	120	-1570.05	-4.5	-72
RS12	Somali	M	23	04.jpg	Spider-Grasshopper	2	60	459.379	16.9048	14.475	1176.66	4	52	25.7744	7.30975	18.4255	299.849	1	17.5	422.32	17.8913	21.266	1737.95	5.5	82.5	-561.283	-1.5	-30.5
RS12	Somali	M	23	05.jpg	Spider-Grasshopper	1	24	183.787	37.7541	147.135	2474.59	8	126	15.5639	69.5822	16.2039	437.081	1	20	15.5807	15.6568	15.5894	1450.01	7	76	1024.58	1	50
RS12	Somali	M	23	06.jpg	Spider-Grasshopper	2	61.5	14.2236	18.707	37.8819	1187.67	3	28.5	437.501	15.0066	6.90275	535.464	1.5	19	15.5923	19.4282	50.7747	1608.85	6	88.5	-421.183	-3	-60
RS12	Somali	M	23	07.jpg	Scorpion-Spider	1	54	15.6378	68.9583	15.7166	2611.43	5	131	15.6252	37.9124	15.5252	433.131	2	13	18.091	15.4672	12.3014	558.728	5	31	-2052.7	0	-100
RS12	Somali	M	23	08.jpg	Scorpion-Spider	2	30	408.889	21.1863	15.6602	1400.34	5.5	49.5	15.5961	49.6631	58.5024	736.868	2	41	108.103	15.7443	23.3225	2146.75	8.5	96.5	746.414	3	47
RS12	Somali	M	23	09.jpg	Scorpion-Spider	2	0	230.852	15.9756	15.0993	1370.74	4.5	53	17.0898	15.8432	19.6348	2429.27	9.5	119	12.5283	28.6882	22.6988	1323.87	3.5	31.5	-46.8624	-1	-21.5
RS12	Somali	M	23	10.jpg	Scorpion-Spider	1	73	17.3167	29.5766	15.6011	1837.14	6	81	15.0213	30.3021	44.8328	147.747	1	9	31.4641	13.942	30.877	1258.62	6	70	-578.523	0	-11
RS12	Somali	M	23	11.jpg	Scorpion-Spider	2	21.5	450.14	12.8588	24.5173	808.891	3	28	18.207	15.2531	38.5638	849.215	4	34	15.9525	22.0279	16.7907	2734.08	12	138	1925.19	9	110
RS12	Somali	M	23	12.jpg	Scorpion-Spider	1	0	37.828	15.6544	15.5817	1127.91	4	61	18.9808	31.2379	15.5849	374.95	2	22	15.6662	24.6952	13.8263	3487.85	9	199	2359.94	5	138
RS12	Somali	M	23	13.jpg	Scorpion-Grasshopper	2	0.5	180.189	24.8285	24.4453	1415.99	2.5	34	24.8124	27.6749	24.6455	857.978	3.5	42.5	928.71	17.0041	174.276	2318.02	4.5	87	-902.028	-2	-53
RS12	Somali	M	23	14.jpg	Scorpion-Grasshopper	2	58	15.3322	22.8416	15.328	843.327	5	41	166.749	15.0125	31.1005	1084.79	4	50.5	18.8556	19.6993	15.7669	1558.2	5	61.5	-714.876	0	-20.5
RS12	Somali	M	23	15.jpg	Scorpion-Grasshopper	2	111	18.9157	15.6296	15.633	1960.34	9	89.5	16.0132	22.0376	17.4416	260.882	2	15	24.0058	13.6078	23.4699	780.445	4	41.5	1179.89	5	48
RS12	Somali	M	23	16.jpg	Scorpion-Grasshopper	1	20	13.2555	18.597	13.2974	1307.76	5	60	-1	-1	-1	0	0	0	15.6368	15.657	15.6061	3347.04	9	95	-2039.28	-4	-35
RS12	Somali	M	23	17.jpg	Scorpion-Grasshopper	2	13.5	827.821	20.7983	21.6072	1792.64	3	62.5	704.559	23.9816	12.7016	1411.09	0.5	35	23.2422	26.908	15.6491	1497.1	5.5	70.5	295.539	-2.5	-8
RS12	Somali	M	23	18.jpg	Scorpion-Grasshopper	2	22	12.9458	18.4411	18.7971	2674.49	10.5	152.5	15.6411	42.2875	36.6446	1109.25	3	53	20.1938	16.0048	20.7153	820.868	3.5	46	1853.62	7	106.5
RS13	Somali	M	23	01.jpg	Spider-Grasshopper	1	19	153.699	31.1938	15.671	682.649	1	21	15.6484	117.032	52.2522	1353.55	1	54	22.2221	31.2432	34.1537	2465.18	11	105	-1782.54	-10	-84
RS13	Somali	M	23	02.jpg	Spider-Grasshopper	1	23	15.662	15.591	15.6175	1548.81	7	62	26.8786	59.3142	90.9163	487.462	1	18	45.1799	31.2027	88.4569	2444.72	9	96	-895.912	-2	-34
RS13	Somali	M	23	03.jpg	Spider-Grasshopper	1	14	30.6174	15.6121	29.6254	3551.04	3	158	220.393	22.2274	-1	171.292	0	3	17.9265	15.5856	15.6308	680.69	2	33	2870.35	1	125
RS13	Somali	M	23	05.jpg	Spider-Grasshopper	1	0	37.8276	15.5198	30.2127	1220.1	7	53	37.8322	34.3482	14.1188	1535.34	4	63	30.0086	28.8592	15.1663	2235.63	10	96	-1015.53	-3	-43
RS13	Somali	M	23	06.jpg	Spider-Grasshopper	1	0	15.6063	15.6607	15.5782	4527.94	18	192	15.5714	15.6675	-1	34.5691	0	2	22.2318	15.5718	20.5468	443.438	1	24	4084.5	17	168
RS13	Somali	M	23	08.jpg	Scorpion-Spider	1	0	15.6889	37.7022	46.8855	3058.92	14	122	31.2747	15.6298	31.1996	1678.64	6	64	216.297	15.6084	29.987	260.535	1	7	-2798.39	-13	-115
RS13	Somali	M	23	09.jpg	Scorpion-Spider	2	0	30.635	15.7458	30.637	1918.75	7	77.5	26.4748	75.0005	75.287	424.957	2.5	17.5	30.4446	38.7659	50.742	2667.04	8.5	101	748.29	1.5	23.5
RS13	Somali	M	23	11.jpg	Scorpion-Spider	2	13	12.8298	16.6707	15.3584	1677.27	5.5	73.5	22.3909	16.0247	26.5595	467.487	3	18	22.1165	18.7161	13.1038	2567.86	9	136.5	890.595	3.5	63
RS13	Somali	M	23	15.jpg	Scorpion-Grasshopper	1	0	21.1969	60.185	20.4281	2656.65	8	86	60.9396	572.435	53.4739	1952.97	4	33	15.7102	28.7487	15.372	380.282	2	15	2276.37	6	71
RS13	Somali	M	23	17.jpg	Scorpion-Grasshopper	2	0	133.131	15.6569	33.757	2465.21	3	104	26.716	31.237	42.9864	1263.6	2.5	47.5	88.6342	27.4363	23.4647	1263.63	5	46.5	1201.59	-2	57.5
RS14	Somali	M	23	01.jpg	Spider-Grasshopper	2	0	18.8326	24.8319	15.1074	1727.69	8	96.5	14.824	18.979	15.5418	1612.96	6	91	15.0975	27.0087	23.4608	1644.71	6.5	90	82.9848	1.5	6.5
RS14	Somali	M	23	02.jpg	Spider-Grasshopper	2	17	17.0122	39.2811	50.0343	860.014	3.5	50.5	15.5807	15.6337	15.9439	1103.26	6	61	14.7902	15.6729	19.6641	2730.53	10.5	154.5	-1870.52	-7	-104
RS14	Somali	M	23	03.jpg	Spider-Grasshopper	1	0	15.6261	53.4656	15.5746	2084.65	6	119	13.5981	22.2132	15.5773	1988.72	4	116	15.5955	24.548	13.5108	929.032	6	52	1155.62	0	67
RS14	Somali	M	23	04.jpg	Spider-Grasshopper	1	0	16.7888	44.7649	14.1517	1107.82	4	61	30.5689	14.1822	15.3706	2157.64	7	128	90.39	15.6981	43.6016	1744.61	9	98	-636.789	-5	-37
RS14	Somali	M	23	05.jpg	Spider-Grasshopper	2	0	38.1589	15.1425	34.1408	2237.03	4.5	123.5	15.6211	18.9224	15.8204	1233.62	5	69.5	24.6625	15.604	21.7913	1526	4.5	84	711.037	0	39.5
RS14	Somali	M	23	06.jpg	Spider-Grasshopper	2	0	22.2735	35.4939	14.9856	1987.6	6.5	113.5	23.1343	14.4534	15.4889	1297.15	8	68	15.3827	18.5015	20.9908	1705.47	5	96.5	282.129	1.5	17
RS14	Somali	M	23	07.jpg	Scorpion-Spider	2	0	22.0522	15.647	32.4661	1497.85	6.5	80	19.1067	15.4581	15.6149	1805.59	5	98	23.4326	15.6288	15.5954	1687.55	7.5	95.5	189.7	1	15.5
RS14	Somali	M	23	08.jpg	Scorpion-Spider	2	0	15.1974	23.2874	15.3111	710.271	3.5	38.5	37.1511	22.3835	22.2601	1757.14	3.5	100	20.6277	14.8349	15.1163	2533.37	10.5	141	1823.1	7	102.5
RS14	Somali	M	23	09.jpg	Scorpion-Spider	2	16	15.0118	30.2592	26.3754	1018.84	4.5	55.5	15.1753	14.5222	111.368	901.504	4.5	46	89.2149	18.8582	18.9429	1914.67	10	98	895.827	5.5	42.5
RS14	Somali	M	23	10.jpg	Scorpion-Spider	2	0	15.6008	18.8061	14.9273	1197.25	4.5	69	15.5467	15.6066	18.9518	1247.12	5.5	67.5	18.3743	23.3068	16.9633	2553.28	15	138.5	1356.04	10.5	69.5
RS14	Somali	M	23	11.jpg	Scorpion-Spider	2	0	18.8756	15.6418	20.1816	2059.31	9.5	114	91.7331	19.1691	15.3232	1501.01	8.5	76.5	14.8602	14.2997	15.0465	1446.59	7.5	75.5	-612.721	-2	-38.5
RS14	Somali	M	23	12.jpg	Scorpion-Spider	2	0	18.2881	39.0541	37.755	1603.69	7.5	88	18.8835	26.2504	20.3122	1839.28	6	98.5	26.6712	17.5472	22.7862	1556.47	5.5	85	-47.2147	-2	-3
RS14	Somali	M	23	13.jpg	Scorpion-Grasshopper	2	0	114.452	14.611	14.6564	1579.84	9.5	83.5	15.649	15.5771	15.6582	1647.85	8.5	89	23.4792	34.6481	16.2032	1774.89	9.5	93	-195.047	0	-9.5
RS14	Somali	M	23	14.jpg	Scorpion-Grasshopper	2	0	146.182	54.3235	37.7243	1235.28	3	65.5	23.4214	15.6438	15.6619	1866.45	7.5	108.5	15.6147	15.5991	18.9156	1846.14	7	104	-610.862	-4	-38.5
RS14	Somali	M	23	15.jpg	Scorpion-Grasshopper	1	0	164.714	14.6608	15.2239	991.345	4	52	15.6871	15.581	15.543	2085.07	4	118	14.5493	15.3142	33.346	1918.47	9	109	-927.123	-5	-57
RS14	Somali	M	23	16.jpg	Scorpion-Grasshopper	2	0	18.7085	21.1116	22.8168	1351.08	5.5	77	23.469	16.3341	23.4178	1605.67	8	87.5	115.614	15.9986	15.5883	2053.48	13	113	-702.394	-7.5	-36
RS14	Somali	M	23	17.jpg	Scorpion-Grasshopper	2	0	26.6869	23.4639	22.5657	1585.97	7	90	14.2712	22.6019	16.0405	1759.54	6.5	99.5	122.576	23.5037	20.5505	1649.56	7.5	93	-63.5837	-0.5	-3
RS14	Somali	M	23	18.jpg	Scorpion-Grasshopper	2	0	15.4827	24.4568	39.9599	2168.07	11.5	106	15.1267	15.6182	15.1945	1722.25	6	97.5	32.5268	15.5533	22.7888	1109.9	6.5	62	1058.17	5	44
RS15	Somali	M	19	01.jpg	Spider-Grasshopper	1	0	313.786	15.4049	15.0207	3690.51	17	191	12.7754	16.9586	15.013	1138.27	8	60	12.9296	16.9415	28.9155	269.914	2	14	3420.6	15	177
RS15	Somali	M	19	02.jpg	Spider-Grasshopper	2	0	157.628	31.0578	21.673	2548.54	12	142.5	14.0006	15.2552	22.3444	500.498	3	27	24.9191	28.4689	38.5821	1953.55	6.5	97.5	594.993	5.5	45
RS15	Somali	M	19	03.jpg	Spider-Grasshopper	2	0	16.0276	13.5229	15.3027	2080.65	10.5	121	14.167	12.892	24.6475	783.619	1.5	46.5	30.3972	22.2291	28.7356	2144.83	8	126	-64.1874	2.5	-5
RS15	Somali	M	19	04.jpg	Spider-Grasshopper	1	0	45.6096	46.7651	33.0958	1192.19	8	58	13.8714	29.8122	15.1055	1235.3	2	68	31.6772	11.6733	31.9752	2581.83	13	128	-1389.64	-5	-70
RS15	Somali	M	19	05.jpg	Spider-Grasshopper	2	0	83.3086	23.5002	13.0619	1264.39	6	72.5	15.0473	91.008	50.5338	1107.94	2.5	60.5	17.1473	15.1529	21.1902	2629.36	11.5	154.5	-1364.97	-5.5	-82
RS15	Somali	M	19	06.jpg	Spider-Grasshopper	1	0	14.7342	12.9369	17.3042	568.819	3	32	16.6488	15.0682	13.1792	1200.84	5	37	12.7238	17.1151	15.2789	3226.16	12	193	-2657.35	-9	-161
RS15	Somali	M	19	07.jpg	Scorpion-Spider	2	0	15.0288	73.8929	46.0464	1751.66	7.5	99	15.9799	30.6709	43.2869	700.621	1.5	41.5	13.0589	15.008	15.9833	2550.41	10	148.5	798.754	2.5	49.5
RS15	Somali	M	19	08.jpg	Scorpion-Spider	2	9	17.421	30.2953	13.4012	1623.22	7	88.5	14.298	31.0404	15.2196	836.929	2	38	16.7165	15.0922	13.0508	2320.52	11.5	128.5	697.3	4.5	40
RS15	Somali	M	19	09.jpg	Scorpion-Spider	2	0	23.8573	22.035	21.696	1784.56	7	105.5	24.5473	28.9817	45.3712	558.896	1	33	23.0962	14.1669	39.1016	2658.59	9	158	874.031	2	52.5
RS15	Somali	M	19	10.jpg	Scorpion-Spider	2	0	23.697	21.8452	15.6936	1590.54	7	92	17.0011	21.6193	46.5473	588.133	1.5	35.5	15.0769	16.3199	20.2431	2824.43	13	163	1233.89	6	71
RS15	Somali	M	19	11.jpg	Scorpion-Spider	2	0	129.707	15.0037	13.1909	1154.96	5.5	66	14.4652	22.8755	20.8155	1021.84	3.5	61	12.5236	24.3499	29.2326	2832.81	11	158.5	1677.86	5.5	92.5
RS15	Somali	M	19	12.jpg	Scorpion-Spider	2	0	351.102	21.357	16.4597	2381.95	10	113.5	17.3609	36.9389	66.4406	1184.49	2	60.5	24.9786	13.5284	24.1451	1429.63	7	75	-952.314	-3	-38.5
RS15	Somali	M	19	13.jpg	Scorpion-Grasshopper	1	0	15.538	28.2901	45.3101	839.658	4	50	15.792	15.2731	29.5962	253.682	2	16	13.3348	16.3109	15.3285	3901.43	8	234	-3061.77	-4	-184
RS15	Somali	M	19	14.jpg	Scorpion-Grasshopper	1	0	16.88	15.001	13.0231	930.069	4	53	16.6077	15.3349	7.5074	411.934	2	23	496.532	14.2034	12.6903	3756.75	12	210	-2826.69	-8	-157
RS15	Somali	M	19	15.jpg	Scorpion-Grasshopper	2	0	13.4878	21.682	15.2515	1305.44	6	73	14.8897	60.7356	22.0646	1003.79	2.5	59	23.1168	14.5609	29.1813	2578.25	10	115.5	-1272.81	-4	-42.5
RS15	Somali	M	19	16.jpg	Scorpion-Grasshopper	2	0	16.9408	21.5648	23.1926	2109.55	12.5	121.5	13.4991	37.2888	46.0967	1010.79	4	57.5	12.0263	31.1178	23.748	1885.12	11	102.5	224.431	1.5	19
RS15	Somali	M	19	17.jpg	Scorpion-Grasshopper	2	0.5	182.049	14.065	12.7626	2617.57	13	150	13.1091	91.9293	65.4531	753.048	2	39	23.95	29.8088	14.5372	1541.66	7.5	88.5	1075.91	5.5	61.5
RS15	Somali	M	19	18.jpg	Scorpion-Grasshopper	2	0	32.511	13.803	13.4246	2556.39	10.5	142	16.0666	28.4703	39.1592	960.418	1.5	57	14.9152	16.2736	14.1195	1485.33	6.5	87	1071.06	4	55
RS16	Somali	F	20	01.jpg	Spider-Grasshopper	2	0	20.517	14.5422	24.5491	1296.33	7	64.5	22.9887	75.0067	60.0899	1071.62	1	45.5	12.678	15.6529	16.9946	2639.61	9.5	125	-1343.28	-2.5	-60.5
RS16	Somali	F	20	02.jpg	Spider-Grasshopper	2	0	17.5053	22.2816	13.2598	2595.62	7.5	142.5	16.821	59.9573	52.4491	1562.95	2	87	91.0055	14.9505	11.4631	843.441	3	45.5	1752.18	4.5	97
RS16	Somali	F	20	03.jpg	Spider-Grasshopper	2	0	31.0677	44.0596	14.7242	2735.24	9.5	136	30.8445	7.09755	14.4929	493.832	1	22	14.9988	30.251	14.9797	1762.09	6	89.5	973.159	3.5	46.5
RS16	Somali	F	20	04.jpg	Spider-Grasshopper	2	0	37.4389	14.6549	29.8623	1779.85	8	75.5	7.23485	14.2254	7.313	74.7967	0.5	3.5	24.0773	20.5619	16.278	3144.35	10.5	155	-1364.51	-2.5	-79.5
RS16	Somali	F	20	05.jpg	Spider-Grasshopper	2	0	66.6543	16.7886	30.0951	1916.75	5	106	36.1681	39.1051	22.381	1241.24	1	66.5	16.92	22.659	22.2422	1826.47	9	92	90.2736	-4	14
RS16	Somali	F	20	06.jpg	Spider-Grasshopper	2	11.5	14.8753	16.7869	19.0007	2243.75	9	115.5	88.1385	39.1589	52.3342	877.267	1.5	37.5	30.3601	14.603	43.6211	1644.45	6.5	80	599.296	2.5	35.5
RS16	Somali	F	20	07.jpg	Scorpion-Spider	2	0	16.2086	23.0541	12.7608	2429.37	10.5	113.5	22.2042	67.6596	12.9993	894.237	2.5	36	14.5504	21.3937	16.0252	1750.73	6.5	81	-678.635	-4	-32.5
RS16	Somali	F	20	08.jpg	Scorpion-Spider	2	0	89.9213	22.1885	15.5164	2186.03	7.5	103	5.36085	16.2063	21.7684	310.67	1	17	16.7141	44.9231	19.8626	2504.49	7.5	125.5	318.466	0	22.5
RS16	Somali	F	20	09.jpg	Scorpion-Spider	2	0	31.6756	20.9089	37.5381	3485.26	12.5	167	29.2771	23.7587	14.3225	368.943	2	18	22.8754	22.7568	12.4097	1150.22	7.5	53.5	-2335.04	-5	-113.5
RS16	Somali	F	20	10.jpg	Scorpion-Spider	2	0	24.2079	30.238	22.7574	1945.3	8	96.5	21.0435	16.118	45.6728	1064.5	2	57	11.5718	18.5952	15.042	1989.42	9.5	85	44.1198	1.5	-11.5
RS16	Somali	F	20	11.jpg	Scorpion-Spider	2	0	195.352	42.6133	28.1329	1768.29	5.5	90	84.5636	60.4357	29.6907	670.811	1.5	37.5	27.6106	16.9332	19.1235	2569.53	11	143	801.237	5.5	53
RS16	Somali	F	20	12.jpg	Scorpion-Spider	2	0	74.7502	24.289	21.0412	2411.31	6.5	133	24.7954	13.81	7.1175	89.6996	0.5	5.5	18.7752	26.7479	63.6386	2493.53	5.5	136.5	82.2256	-1	3.5
RS16	Somali	F	20	13.jpg	Scorpion-Grasshopper	2	0	99.3826	12.97	15.0859	1627.48	7.5	86	8.6829	12.9475	8.519	900.033	1	53.5	108.97	15.6294	44.8	2473.54	6	105.5	-846.065	1.5	-19.5
RS16	Somali	F	20	14.jpg	Scorpion-Grasshopper	2	0	37.9628	14.51	30.1936	2388.84	13	107	22.5622	68.0576	27.1606	1217.12	1	53.5	22.0753	23.0219	37.0514	1390.69	5.5	53.5	998.156	7.5	53.5
RS16	Somali	F	20	15.jpg	Scorpion-Grasshopper	2	0	16.4848	27.9394	16.7058	1819.41	7.5	94.5	41.3426	12.8351	8.5614	343.282	1	19.5	22.6948	13.2324	24.889	2843.71	9	146.5	-1024.29	-1.5	-52
RS16	Somali	F	20	16.jpg	Scorpion-Grasshopper	2	0	18.5268	15.2044	11.214	2974.18	14	161	18.4365	43.1167	45.0472	734.23	2	36.5	14.5403	16.7762	28.7549	1294.72	5.5	70	1679.45	8.5	91
RS16	Somali	F	20	17.jpg	Scorpion-Grasshopper	1	0	179.187	14.6981	11.4431	839.692	4	42	29.8483	15.0811	44.7283	97.7558	0	4	34.3355	10.6801	33.9827	4042.38	14	183	-3202.69	-10	-141
RS16	Somali	F	20	18.jpg	Scorpion-Grasshopper	2	0	105.232	11.8137	25.8219	1852.89	8.5	96	23.2924	44.2946	37.2342	880.105	1	53	241.516	27.939	16.4576	2263.46	5	113.5	-410.57	3.5	-17.5
RS17	Somali	F	20	01.jpg	Spider-Grasshopper	2	0	46.639	21.1	23.2205	2429.69	8.5	98	37.97	89.4976	75.431	1143.83	2.5	43	74.7773	37.605	30.1743	1417.91	7.5	56.5	1011.78	1	41.5
RS17	Somali	F	20	02.jpg	Spider-Grasshopper	2	0	22.4477	22.9863	22.306	2553.45	5.5	99	21.7921	45.4239	66.9935	720.089	1	29	53.2217	14.1657	30.0085	1720.77	4.5	68	832.678	1	31
RS17	Somali	F	20	03.jpg	Spider-Grasshopper	2	0	29.351	14.7296	29.9253	1867.23	4.5	74	43.4191	68.0762	73.7668	580.489	1	22	30.1243	14.9382	30.0143	2531.5	6.5	98.5	-664.267	-2	-24.5
RS17	Somali	F	20	04.jpg	Spider-Grasshopper	2	0	22.8716	44.667	24.0862	1499.35	6	52	23.3217	66.7353	52.8092	1338.5	1	51	67.532	30.5441	51.7875	2230.71	8	80	-731.364	-2	-28
RS17	Somali	F	20	05.jpg	Spider-Grasshopper	1	0	28.8192	15.0674	29.8888	1979.19	9	79	45.0757	45.1731	45.091	773.367	2	26	29.6053	15.097	31.1562	2227.59	11	87	-248.392	-2	-8
RS17	Somali	F	20	06.jpg	Spider-Grasshopper	2	0	30.989	13.5716	37.4706	1893.35	8	75.5	23.2661	44.4823	44.9032	1132.75	2	42	29.1285	52.5749	37.4061	1975.81	8.5	77.5	-82.4644	-0.5	-2
RS17	Somali	F	20	07.jpg	Scorpion-Spider	2	0	29.9475	15.3079	52.192	2520.34	9.5	100	15.2457	37.3527	22.5459	1192.27	2	48	14.6003	30.0765	44.8352	1293.44	5	51.5	-1226.9	-4.5	-48.5
RS17	Somali	F	20	08.jpg	Scorpion-Spider	2	0	29.8911	37.7288	22.0667	2797.6	6	109	30.5231	59.7729	52.2576	1128.08	2	43	29.9288	61.0545	51.5171	1073.12	4.5	43.5	-1724.48	-1.5	-65.5
RS17	Somali	F	20	09.jpg	Scorpion-Spider	2	0	37.8834	14.8359	30.322	2467.57	7	99.5	30.002	52.9552	22.1508	772.446	2	29	37.8883	37.1308	59.927	1758.99	7	69	-708.588	0	-30.5
RS17	Somali	F	20	10.jpg	Scorpion-Spider	2	0	22.541	22.4663	45.4621	799.014	2.5	31	37.0972	37.1748	67.5917	1176.59	2	43.5	52.455	15.2799	30.1698	3037.27	12	122	2238.26	9.5	91
RS17	Somali	F	20	11.jpg	Scorpion-Spider	1	0	14.8825	30.138	89.9862	1777.47	5	72	60.8612	29.0807	45.2048	516.364	3	20	119.689	17.3252	73.2185	2700.54	6	113	923.071	1	41
RS17	Somali	F	20	12.jpg	Scorpion-Spider	2	0	30.5171	14.4639	30.02	1665.24	6	66	28.609	15.0858	37.4028	1293.17	1.5	48.5	22.3182	37.481	15.0142	2036.16	5.5	83	370.921	-0.5	17
RS17	Somali	F	20	13.jpg	Scorpion-Grasshopper	2	0	43.9633	23.0334	22.6044	2322	6.5	92.5	30.1929	58.2781	24.6454	891.963	2	36	23.5885	21.6988	37.4391	1785.43	5.5	68	536.575	1	24.5
RS17	Somali	F	20	14.jpg	Scorpion-Grasshopper	2	3	60.0492	15.2537	29.8569	1792.71	5.5	72	22.8051	81.9586	45.0638	1125.58	3	35	90.5048	21.6877	45.552	2024.74	7.5	78.5	-232.035	-2	-6.5
RS17	Somali	F	20	15.jpg	Scorpion-Grasshopper	2	0	90.0174	22.5802	22.688	2429.99	9	95.5	21.8714	22.5999	89.8898	810.072	1.5	32	67.0988	37.4755	15.1805	1769.87	3	69	660.116	6	26.5
RS17	Somali	F	20	16.jpg	Scorpion-Grasshopper	2	0	67.2956	22.6995	22.6479	1957.1	7.5	78.5	29.2127	31.133	22.7837	1294.06	1.5	48.5	90.5985	21.7276	38.4887	1743.64	8.5	68.5	213.458	-1	10
RS17	Somali	F	20	17.jpg	Scorpion-Grasshopper	2	0	22.6267	75.2106	29.5418	1765.56	4	68.5	30.7371	29.3559	45.2593	1057.45	1.5	43	29.8819	15.1194	37.9164	2171.29	6	86.5	-405.731	-2	-18
RS17	Somali	F	20	18.jpg	Scorpion-Grasshopper	2	0	29.867	30.1083	22.83	1571.59	4.5	61	30.4218	74.3842	52.3938	1289.69	2.5	50.5	60.2868	21.5255	37.2697	2148.31	6	80	-576.72	-1.5	-19
RS18	Somali	M	21	01.jpg	Spider-Grasshopper	2	0	18.5243	21.3242	14.7941	1814.83	12.5	106	19.168	40.5853	37.6604	1050.85	1	63	26.4454	12.6549	15.1129	2140.81	11	126.5	-325.979	1.5	-20.5
RS18	Somali	M	21	02.jpg	Spider-Grasshopper	2	0	39.5929	21.7461	22.9242	1544.24	7	76	21.8578	46.3595	36.24	1523.71	2	70	21.1807	13.5488	23.8686	1938.44	6	104	-394.2	1	-28
RS18	Somali	M	21	03.jpg	Spider-Grasshopper	2	0.5	32.6782	15.4051	28.7604	1751.62	6.5	77.5	25.899	12.9324	15.026	1352.76	2.5	73.5	19.6465	17.7481	15.1928	1702.16	10	94.5	49.4588	-3.5	-17
RS18	Somali	M	21	04.jpg	Spider-Grasshopper	2	0	24.5898	14.9617	20.8713	1336.05	5.5	71	24.0403	52.1172	36.6352	716.174	3	20	167.69	134.338	22.405	2942.17	13.5	132.5	-1606.12	-8	-61.5
RS18	Somali	M	21	05.jpg	Spider-Grasshopper	2	1.5	357.604	24.3579	13.5431	2590.78	10.5	119	32.241	29.5175	29.6669	701.083	2	33	24.1935	15.1806	28.8906	1568.2	6.5	76.5	1022.58	4	42.5
RS18	Somali	M	21	06.jpg	Spider-Grasshopper	2	0	127.729	14.4059	21.1154	1814.31	8	92	30.5865	14.3934	91.5964	1068.52	1	43	66.6029	28.876	23.6252	2114.96	9.5	100	-300.645	-1.5	-8
RS18	Somali	M	21	07.jpg	Scorpion-Spider	2	0	361.207	21.6838	12.7027	2402.77	14	109.5	22.3514	73.3342	54.2143	1075.97	1	42.5	23.8151	16.0493	20.9486	1526.81	5.5	91	-875.96	-8.5	-18.5
RS18	Somali	M	21	08.jpg	Scorpion-Spider	2	0	16.1465	23.652	12.179	1567.28	7.5	70.5	22.2663	22.7915	37.3309	1203.18	1.5	52	16.8321	73.0927	30.0765	2231.18	12	117	663.898	4.5	46.5
RS18	Somali	M	21	09.jpg	Scorpion-Spider	1	3	119.961	14.9716	12.087	2233.08	14	127	15.0969	45.338	31.2867	755.965	3	37	168.106	27.5744	17.5603	1951.28	14	105	-281.8	0	-22
RS18	Somali	M	21	10.jpg	Scorpion-Spider	2	3	677.385	20.7261	17.9226	1979.13	11	97	15.0679	5.1839	38.7578	521.511	1.5	30	15.6525	22.802	30.5983	2230.37	13	126.5	251.245	2	29.5
RS18	Somali	M	21	11.jpg	Scorpion-Spider	2	0	22.6706	82.8267	14.578	2121.72	12	104.5	31.7115	52.7992	28.0909	1044.31	1	43	22.3871	13.3133	77.212	1844.41	7	92	-277.31	-5	-12.5
RS18	Somali	M	21	12.jpg	Scorpion-Spider	2	0	129.296	22.1515	13.5239	1779.25	9.5	95.5	30.7859	36.7952	20.7785	658.398	1.5	18	375.209	14.1869	28.7115	2552.58	12.5	109	773.33	3	13.5
RS18	Somali	M	21	13.jpg	Scorpion-Grasshopper	2	5	90.0513	13.9539	11.7398	1813.49	7.5	79.5	11.8707	18.1387	65.8104	1007.83	2	56	97.5651	127.23	13.1449	1801.64	6	97	11.856	1.5	-17.5
RS18	Somali	M	21	14.jpg	Scorpion-Grasshopper	2	0.5	16.0183	19.7607	25.7886	1417.74	7	70	65.3859	44.6205	52.3365	1068.88	1.5	55.5	14.8563	24.3877	30.623	2512.78	11.5	140.5	-1095.04	-4.5	-70.5
RS18	Somali	M	21	15.jpg	Scorpion-Grasshopper	2	0	346.526	14.5235	21.2488	2508.63	12	111	17.1193	104.573	66.2972	952.898	2	35	31.9405	27.5503	16.8273	1544.5	8	83	964.135	4	28
RS18	Somali	M	21	16.jpg	Scorpion-Grasshopper	2	0	314.868	19.1461	16.7263	2721.79	14.5	145.5	14.8007	39.3096	15.2002	615.591	2.5	27.5	14.9115	31.7131	21.7173	1664.81	9.5	96.5	1056.98	5	49
RS18	Somali	M	21	17.jpg	Scorpion-Grasshopper	2	0	73.2786	16.718	13.6194	1740.5	10.5	81.5	24.2986	37.5708	36.5054	988.895	3	43	16.6533	22.4997	82.1701	2268.79	13	110.5	-528.288	-2.5	-29
RS18	Somali	M	21	18.jpg	Scorpion-Grasshopper	2	0	16.5328	29.151	15.807	2870.74	17.5	164.5	22.6929	23.7315	34.0801	552.757	2	32.5	354.676	37.6887	21.065	1515.76	7	72.5	1354.98	10.5	92
RS19	Somali	M	21	01.jpg	Spider-Grasshopper	2	10	29.1423	23.7839	21.0495	2350.74	7.5	114.5	30.1496	22.5701	22.4554	858.509	3	36	29.3476	23.1182	14.8023	1418.05	4	65	932.693	3.5	49.5
RS19	Somali	M	21	02.jpg	Spider-Grasshopper	2	0	38.1755	13.5695	23.4188	2547.59	7.5	134	13.0239	17.115	6.93295	107.229	0.5	5.5	20.5567	31.1142	14.9547	2324.64	9.5	115	222.945	-2	19
RS19	Somali	M	21	03.jpg	Spider-Grasshopper	2	0	16.1477	31.1824	36.3013	2731.03	7.5	125.5	31.0786	44.7909	60.1804	929.411	3.5	37.5	30.2312	14.6187	37.5556	1288.21	4	53	1442.82	3.5	72.5
RS19	Somali	M	21	04.jpg	Spider-Grasshopper	2	0	37.4108	15.5232	37.4144	2092.38	10	89	38.0642	22.4124	45.0675	1154.22	4	49.5	30.0725	14.8004	22.0091	1744.77	8	85	347.606	2	4
RS19	Somali	M	21	05.jpg	Spider-Grasshopper	1	0	30.2449	60.9445	45.4045	3621.21	17	144	31.2399	43.9551	14.8383	419.98	3	20	29.8171	14.7656	31.3015	1155.61	6	56	2465.6	11	88
RS19	Somali	M	21	06.jpg	Spider-Grasshopper	2	0	37.2151	15.6568	22.5693	2271.13	8	110.5	38.1307	29.4068	37.5372	1170.19	1	52.5	30.5876	12.2509	17.187	1560.88	9	76.5	710.251	-1	34
RS19	Somali	M	21	07.jpg	Scorpion-Spider	2	13.5	22.4961	30.7896	29.2661	2646.98	9.5	116.5	29.1686	36.4227	17.3017	527.637	3.5	26	24.244	12.6939	22.6581	1490.71	4	63.5	-1156.27	-5.5	-53
RS19	Somali	M	21	08.jpg	Scorpion-Spider	2	1	14.8212	30.1426	37.9098	2254.26	5.5	131	23.5454	14.9538	22.1498	839.316	2.5	42	30.1089	14.8005	39.7521	1886.48	11.5	89	-367.775	6	-42
RS19	Somali	M	21	09.jpg	Scorpion-Spider	2	1.5	29.7981	22.3071	22.5095	1754.27	5	87	22.0454	14.0134	114.033	484.125	3	22	29.7164	15.1796	21.3551	2729.98	17	119	975.714	12	32
RS19	Somali	M	21	10.jpg	Scorpion-Spider	2	11	29.6188	14.378	29.6911	2185.93	7	95.5	15.0333	16.7104	21.2079	386.528	2	19	21.7223	29.8365	15.2741	2043.37	10	105	-142.56	3	9.5
RS19	Somali	M	21	11.jpg	Scorpion-Spider	2	0	37.4418	14.9019	29.9455	1938.03	8	87.5	21.5692	24.0433	59.488	975.287	3	41	22.5517	37.1403	31.1529	2069.82	10	99.5	131.788	2	12
RS19	Somali	M	21	12.jpg	Scorpion-Spider	2	0	21.8994	29.495	15.6219	1574.45	4	78.5	29.6114	22.8834	44.2111	1120.56	1.5	47	24.7979	13.5791	23.6411	2314.76	12	105	740.308	8	26.5
RS19	Somali	M	21	13.jpg	Scorpion-Grasshopper	2	0	29.9588	15.1646	30.0431	2210.95	9.5	91	30.2322	15.0081	38.0157	764.446	4	34.5	30.3433	621.831	30.454	2045.62	6.5	65.5	165.334	3	25.5
RS19	Somali	M	21	14.jpg	Scorpion-Grasshopper	1	0	17.2522	15.0408	75.4835	2462.26	11	109	15.1818	29.8138	29.1377	920.673	1	40	28.753	14.8343	29.8418	1619.14	5	72	843.118	6	37
RS19	Somali	M	21	15.jpg	Scorpion-Grasshopper	2	0	14.021	22.2209	15.1091	3338.69	13.5	186	15.897	14.3584	31.4733	520.006	2	27	60.0091	44.9215	119.171	1147.36	5	43	2191.33	8.5	143
RS19	Somali	M	21	16.jpg	Scorpion-Grasshopper	2	0	15.2164	29.7566	15.0672	2152.86	9	96	22.0149	16.4635	44.5811	974.922	3.5	41	15.9388	23.0366	13.6308	1871.53	9	81.5	281.326	0	14.5
RS19	Somali	M	21	17.jpg	Scorpion-Grasshopper	2	0	29.6345	15.1231	21.3279	2789.97	11.5	123	30.9983	22.0789	13.9489	783.719	2.5	33.5	21.1682	24.3012	43.1222	1413.88	7.5	62	1376.09	4	61
RS19	Somali	M	21	18.jpg	Scorpion-Grasshopper	2	0	52.4865	14.939	21.3285	3111.34	13.5	142	30.0099	37.709	29.3098	971.507	4.5	41.5	22.351	29.0285	31.4273	927.294	6	41	2184.05	7.5	101
RS20	Somali	M	21	01.jpg	Spider-Grasshopper	2	5.5	38.0089	37.6714	44.5517	2366.06	13.5	97	30.7486	51.7871	22.5521	734.419	2	19	159.837	151.085	96.6353	1633.07	5.5	46	732.989	8	51
RS20	Somali	M	21	02.jpg	Spider-Grasshopper	2	8.5	29.8202	29.9735	30.6623	1395.04	10.5	54.5	119.309	15.3447	44.7575	1075.35	2.5	35.5	97.0827	37.579	15.2876	2328.85	12	93	-933.81	-1.5	-38.5
RS20	Somali	M	21	03.jpg	Spider-Grasshopper	2	9.5	29.8123	14.9309	29.0067	2114.3	8.5	77	14.9864	28.6282	31.6826	1028.45	5.5	48.5	37.5872	24.1494	31.0747	1432.95	5.5	58.5	681.348	3	18.5
RS20	Somali	M	21	04.jpg	Spider-Grasshopper	2	6	37.5756	14.9934	38.2793	2191.07	9.5	95.5	20.8916	23.7814	7.0269	596.795	2.5	25.5	15.1516	20.8463	16.4493	2057.27	8	90.5	133.796	1.5	5
RS20	Somali	M	21	05.jpg	Spider-Grasshopper	2	1	35.0847	29.8968	24.2628	2045.66	9	77.5	30.0258	22.6513	22.0773	484.156	1	9.5	67.9354	21.9636	28.4253	2204.54	11	91	-158.883	-2	-13.5
RS20	Somali	M	21	06.jpg	Spider-Grasshopper	2	0	37.5434	22.1164	14.8058	535.172	3.5	21.5	82.5351	15.0568	38.1104	1014.84	2	46	276.602	16.3193	53.1542	3501.13	17.5	136.5	-2965.96	-14	-115
RS20	Somali	M	21	07.jpg	Scorpion-Spider	2	2	52.0219	14.899	29.9543	2092.2	8.5	83.5	14.9033	59.4654	29.4669	698.415	0.5	29	29.5384	30.1896	46.0565	1687.63	6.5	59.5	-404.57	-2	-24
RS20	Somali	M	21	08.jpg	Scorpion-Spider	2	13.5	20.9027	90.0031	52.3493	1864.65	9.5	69	179.862	30.7664	29.4709	833.625	1.5	36	164.581	29.875	13.7013	1923.22	8	80.5	58.5736	-1.5	11.5
RS20	Somali	M	21	09.jpg	Scorpion-Spider	2	14.5	226.429	22.528	30.0662	1634.13	7.5	51.5	20.3302	30.5734	20.7951	628.41	2	25.5	29.1705	53.1734	61.0485	2273.02	10.5	83	638.89	3	31.5
RS20	Somali	M	21	10.jpg	Scorpion-Spider	2	1.5	30.0865	46.0924	37.4862	2140.89	7.5	62	22.608	28.4846	22.4532	501.639	1	20	24.4139	20.6194	16.4861	1647.1	6.5	69	-493.781	-1	7
RS20	Somali	M	21	11.jpg	Scorpion-Spider	1	0	44.5145	13.1717	12.3827	2608.26	12	139	14.9242	16.7146	-1	114.118	0	5	89.8718	30.4396	26.004	2332.38	11	100	-275.88	-1	-39
RS20	Somali	M	21	12.jpg	Scorpion-Spider	2	3	20.8792	24.7634	29.2717	2135.15	8.5	79	24.0713	20.5794	14.9926	1034.97	2.5	52.5	29.8922	14.9487	20.9008	1634.11	6	53	-501.037	-2.5	-26
RS20	Somali	M	21	13.jpg	Scorpion-Grasshopper	2	18.5	68.2156	27.517	30.0911	2506.89	9.5	80	37.9759	14.6764	30.2125	404.963	1	15.5	29.9719	37.3653	45.004	1624.98	8.5	61	881.908	1	19
RS20	Somali	M	21	14.jpg	Scorpion-Grasshopper	2	0	37.4319	29.9568	22.5762	2778.91	14	102	21.4543	22.8392	29.4741	678.6	3	24.5	106.321	44.3597	22.6207	1530.06	7.5	58.5	1248.86	6.5	43.5
RS20	Somali	M	21	15.jpg	Scorpion-Grasshopper	2	10.5	53.0972	37.4484	12.7677	1833.49	8.5	78	17.0501	22.9802	21.9675	1943.33	5.5	96	82.2496	29.9179	22.6173	997.273	3.5	41.5	836.219	5	36.5
RS20	Somali	M	21	16.jpg	Scorpion-Grasshopper	2	23	20.3332	22.2881	16.5398	2627.02	12.5	108	32.0759	12.8318	8.6001	119.736	0.5	6.5	23.5981	15.0164	21.5028	1644.74	8.5	66.5	982.282	4	41.5
RS20	Somali	M	21	17.jpg	Scorpion-Grasshopper	2	7.5	29.5525	14.9696	30.0265	2601.47	10.5	102.5	14.382	7.0788	22.4113	584.851	1.5	22	22.7148	22.0432	37.0514	1642.54	5	63	958.931	5.5	39.5
RS20	Somali	M	21	18.jpg	Scorpion-Grasshopper	2	2	30.1372	15.067	21.4764	1686.45	8	67	37.3638	30.4039	22.1158	607.756	2	25	29.7369	15.4788	21.1756	2024.17	8	73	-337.726	0	-6
RS21	Somali	F	19	01.jpg	Spider-Grasshopper	2	2	31.171	14.0222	17.1969	1912.29	3	111	15.34	30.3885	35.4127	1446.84	3	66	24.3757	14.8091	20.9711	1608.28	6	78.5	304.015	-3	32.5
RS21	Somali	F	19	02.jpg	Spider-Grasshopper	2	0	12.2907	25.3993	19.2032	2556.99	7.5	140	16.4809	38.0795	44.431	731.317	1	38	21.4819	23.9513	14.5292	1706.87	3.5	87.5	850.123	4	52.5
RS21	Somali	F	19	03.jpg	Spider-Grasshopper	2	0	23.4714	30.1168	36.2057	2050.5	5.5	110	15.2101	31.2967	21.0631	330.021	1.5	18	17.381	14.8893	12.1371	2624.66	6.5	139.5	-574.161	-1	-29.5
RS21	Somali	F	19	04.jpg	Spider-Grasshopper	2	0	25.2821	13.4958	37.2556	1916.19	7	107.5	17.5069	37.1396	66.5307	1264.24	1	70.5	12.4524	17.4388	21.6201	1822.36	4	106	93.8389	3	1.5
RS21	Somali	F	19	05.jpg	Spider-Grasshopper	2	0	32.447	21.553	20.0688	1950.49	5.5	112.5	14.8126	45.2037	44.5571	1326.48	1	79.5	26.0236	21.4609	36.9599	1724.87	5	103.5	225.618	0.5	9
RS21	Somali	F	19	06.jpg	Spider-Grasshopper	2	0	21.8265	16.075	13.2657	2876.42	8	167	13.2714	23.7763	53.11	1204.12	1.5	52	38.5697	13.2374	14.4681	914.44	4.5	51.5	1961.98	3.5	115.5
RS21	Somali	F	19	07.jpg	Scorpion-Spider	2	0.5	14.8029	16.541	38.0229	1439.34	2.5	66.5	20.7942	39.5251	29.677	1425.34	3.5	74.5	21.1009	16.3143	20.4528	1911.97	7.5	99.5	472.629	5	33
RS21	Somali	F	19	08.jpg	Scorpion-Spider	2	0	14.8416	12.5078	25.1117	1164.77	3.5	65	15.1397	14.2515	52.0556	975.404	4.5	56	21.6938	24.1554	20.4942	2861.66	10.5	168	1696.89	7	103
RS21	Somali	F	19	09.jpg	Scorpion-Spider	2	0	23.4978	15.4985	11.778	2214.92	6.5	111	15.7552	38.2808	29.5318	779.675	1	45	12.2329	17.7115	15.1784	2014.79	9.5	113.5	-200.135	3	2.5
RS21	Somali	F	19	10.jpg	Scorpion-Spider	2	0	17.0279	12.5928	14.9737	1558.88	3	82	20.8398	47.8695	36.6174	1309.49	2	63	18.1379	14.5965	12.2687	2126.75	7.5	122.5	567.871	4.5	40.5
RS21	Somali	F	19	11.jpg	Scorpion-Spider	2	0	21.642	24.1748	20.6369	1914.88	6	112	21.9989	23.2365	44.5462	833.763	1.5	49.5	16.1757	13.5782	15.5628	2246.7	8	134.5	331.815	2	22.5
RS21	Somali	F	19	12.jpg	Scorpion-Spider	2	0	15.7057	13.6345	15.3302	2868.45	5	171	14.0313	23.8834	29.4867	1398	3	78	15.9341	14.0821	22.6411	728.689	3.5	41.5	-2139.76	-1.5	-129.5
RS21	Somali	F	19	13.jpg	Scorpion-Grasshopper	2	0	16.2402	23.0201	29.4588	3154.47	9	166	29.6139	13.5996	68.8812	987.31	1.5	54.5	59.7652	15.7566	28.6573	867.53	2	50	2286.94	7	116
RS21	Somali	F	19	14.jpg	Scorpion-Grasshopper	2	3.5	23.1001	31.0781	13.8334	2201.39	7.5	119.5	21.6873	37.8909	29.6256	1253.42	1	59	30.1451	13.9751	30.6538	1156.21	5	61.5	1045.18	2.5	58
RS21	Somali	F	19	15.jpg	Scorpion-Grasshopper	2	0	12.9139	17.2218	14.8015	1079.69	3	64	13.5839	46.8463	36.8332	1236.86	2.5	67.5	17.2235	21.6466	23.2119	2678.8	5	154.5	-1599.11	-2	-90.5
RS21	Somali	F	19	16.jpg	Scorpion-Grasshopper	2	0	38.4475	13.743	14.8977	1742.52	8.5	98.5	15.8104	23.1019	35.575	1860.86	3.5	109	13.8783	16.6813	14.3278	1399.41	5.5	82.5	343.108	3	16
RS21	Somali	F	19	17.jpg	Scorpion-Grasshopper	2	0	31.842	22.1909	19.311	1356.49	2.5	73	23.5953	36.628	31.1895	1264.25	2	69	21.0062	16.3865	22.5378	2378.32	4	126.5	-1021.83	-1.5	-53.5
RS21	Somali	F	19	18.jpg	Scorpion-Grasshopper	2	0	69.9227	13.727	14.711	1405.78	5	54	11.9791	17.4759	36.5165	1133.55	2	67	13.9698	45.0004	37.4895	2459.56	4	136.5	-1053.78	1	-82.5
RS22	Somali	M	22	01.jpg	Spider-Grasshopper	2	0	22.6493	13.4078	14.7497	2186.15	10	124.5	52.4368	12.6802	17.493	1060.35	2.5	60	18.0713	21.2489	22.2558	1745.57	7.5	95.5	440.573	2.5	29
RS22	Somali	M	22	02.jpg	Spider-Grasshopper	2	0	16.4124	22.3473	20.1776	1720.09	7.5	89.5	16.5356	22.3987	36.4152	604.004	2	33.5	24.2853	21.8496	21.7248	2677.24	13	148	-957.146	-5.5	-58.5
RS22	Somali	M	22	03.jpg	Spider-Grasshopper	2	7.5	14.4949	23.7018	21.8798	2865.96	14	147	14.3709	39.1982	37.9859	1499.65	4	77	17.8175	37.5618	12.2646	502.352	2.5	28.5	2363.61	11.5	118.5
RS22	Somali	M	22	04.jpg	Spider-Grasshopper	2	13.5	28.8953	15.9441	30.4647	3383.49	13	191	14.2243	38.8739	19.8773	294.95	1	15	15.3475	24.0644	12.3607	1020.1	4.5	60.5	2363.39	8.5	130.5
RS22	Somali	M	22	05.jpg	Spider-Grasshopper	2	0	13.7296	24.3636	14.5679	2227.5	8.5	128	107.739	29.8564	13.8129	1141.1	2.5	64	16.8929	22.6479	22.7164	1649.17	7	93.5	578.33	1.5	34.5
RS22	Somali	M	22	06.jpg	Spider-Grasshopper	2	0	23.9448	12.7959	15.4322	3135.32	14	183	16.0164	45.369	22.5837	1342.61	2.5	70	21.5014	13.3376	38.583	523.669	2	29.5	2611.65	12	153.5
RS22	Somali	M	22	07.jpg	Scorpion-Spider	2	0	14.1203	16.677	13.7849	2333.17	14	135	83.2319	29.113	15.8333	1128.54	3	58	67.8277	23.6017	15.4424	1571.5	6.5	90	-761.675	-7.5	-45
RS22	Somali	M	22	08.jpg	Scorpion-Spider	2	0	14.3739	23.0141	16.2571	2047.29	12	118.5	12.2607	31.6246	30.1021	445.733	1	24.5	84.2209	13.9674	14.5668	2509.44	10.5	130.5	462.144	-1.5	12
RS22	Somali	M	22	09.jpg	Scorpion-Spider	2	0	14.5008	24.2556	34.1501	1127.02	7.5	67	331.28	86.8917	18.0196	1394.28	4	60.5	16.6824	13.916	22.529	2481.59	14	129	1354.57	6.5	62
RS22	Somali	M	22	10.jpg	Scorpion-Spider	2	2	16.9043	15.0759	12.005	2333.68	12.5	129.5	40.0281	7.1079	14.3141	702.033	0.5	41.5	23.8988	15.2411	12.2716	1922.68	9.5	107	-411	-3	-22.5
RS22	Somali	M	22	11.jpg	Scorpion-Spider	2	15	24.4914	27.4535	15.0845	1317.55	5.5	72	26.1331	22.8436	29.1226	777.721	2.5	44	129.497	14.3661	22.8791	2656.15	9.5	154	1338.6	4	82
RS22	Somali	M	22	12.jpg	Scorpion-Spider	2	0	15.0033	16.6666	13.4823	1792.52	8	106	16.7366	30.5546	20.1205	603.741	2.5	35	22.6368	15.9731	13.4174	2605.4	12.5	139	812.879	4.5	33
RS22	Somali	M	22	13.jpg	Scorpion-Grasshopper	2	0	16.216	13.5717	37.7047	3027.1	15.5	166	14.7468	24.3101	20.8935	750.069	2	44	12.9207	15.3304	16.2363	1220.75	5.5	70	1806.35	10	96
RS22	Somali	M	22	14.jpg	Scorpion-Grasshopper	1	0	18.6342	26.3295	18.231	3256.25	14	177	18.1505	15.2088	11.9249	1232.31	2	74	44.8171	45.1194	56.3867	521.625	5	29	2734.62	9	148
RS22	Somali	M	22	15.jpg	Scorpion-Grasshopper	2	10	16.3023	13.2591	13.0961	3306.24	15	186.5	13.769	14.531	16.6547	784.756	4.5	43.5	90.5283	17.3342	15.3314	716.805	2	37.5	2589.43	13	149
RS22	Somali	M	22	16.jpg	Scorpion-Grasshopper	2	0	14.6545	16.3189	13.7542	3956.57	17.5	226	14.5431	30.2645	14.9023	408.053	2	25	14.9551	16.3501	22.7695	637.487	3	37	3319.09	14.5	189
RS22	Somali	M	22	17.jpg	Scorpion-Grasshopper	2	25	20.4017	17.1484	20.1276	2828.7	15	153.5	5.94535	15.8091	44.2864	479.894	1	24.5	15.5844	23.9299	66.2612	1266.09	7.5	76	1562.6	7.5	77.5
RS22	Somali	M	22	18.jpg	Scorpion-Grasshopper	2	0	14.5777	16.5805	19.6345	3777.39	20	196.5	17.3797	21.448	46.5491	783.451	2.5	41.5	32.5999	13.6517	15.3432	401.228	3	23	3376.16	17	173.5
RS23	Somali	M	22	01.jpg	Spider-Grasshopper	2	0	14.8661	15.8517	21.0257	2748.74	13	161.5	81.9172	53.2489	21.0194	712.006	2	40	23.5136	29.9051	127.865	1515.68	10	80.5	1233.06	3	81
RS23	Somali	M	22	02.jpg	Spider-Grasshopper	2	4	62.2224	37.3238	21.3861	3731.75	13.5	215	14.6018	83.535	29.5594	311.44	1.5	18.5	14.421	23.5449	29.4514	892.167	4.5	48.5	2839.59	9	166.5
RS23	Somali	M	22	03.jpg	Spider-Grasshopper	2	11.5	13.2807	24.3297	20.6688	4019.13	13	237.5	15.3007	7.589	13.8509	258.911	1	15.5	21.2462	16.8052	21.8153	510.478	2.5	28.5	3508.65	10.5	209
RS23	Somali	M	22	04.jpg	Spider-Grasshopper	2	0	13.6241	14.9166	38.2887	2522.6	12.5	149.5	14.4272	15.259	13.9907	742.401	0.5	23.5	22.3185	15.6491	44.7797	1733.59	7.5	99.5	789.014	5	50
RS23	Somali	M	22	05.jpg	Spider-Grasshopper	2	6.5	29.3882	16.0045	14.9385	2929.14	13	168	13.8509	16.2505	14.9136	465.363	2	25	14.7886	22.1924	14.9017	1514.67	7.5	88.5	1414.47	5.5	79.5
RS23	Somali	M	22	06.jpg	Spider-Grasshopper	2	0	66.6248	15.9843	15.1598	3457.54	16.5	197.5	22.5508	45.6499	21.5196	274.589	2	14.5	16.6773	21.4124	51.6741	1273.96	7.5	72	2183.58	9	125.5
RS23	Somali	M	22	07.jpg	Scorpion-Spider	2	0	32.3986	21.2072	29.5687	1282.59	6	67.5	5.77915	15.1863	6.3586	375.443	2	22.5	76.2086	14.2723	13.1771	3335.5	15.5	187.5	2052.91	9.5	120
RS23	Somali	M	22	08.jpg	Scorpion-Spider	2	2	15.2114	14.2583	15.2058	1934.57	7	111	13.9935	39.0601	36.9638	685.512	4	35	15.6656	21.476	15.7633	2348.3	9	129.5	413.726	2	18.5
RS23	Somali	M	22	09.jpg	Scorpion-Spider	2	4.5	24.6358	36.8465	15.5947	2595.66	13.5	149	12.9727	15.049	13.8881	82.7187	0	3.5	16.2638	14.0634	22.5904	2234.54	11	127.5	-361.126	-2.5	-21.5
RS23	Somali	M	22	10.jpg	Scorpion-Spider	2	1.5	14.9715	31.3588	13.9898	1565.42	7.5	88	14.5125	14.9698	13.9158	840.369	3	47.5	16.6168	15.0447	13.2889	2585.64	13	143	1020.22	5.5	55
RS23	Somali	M	22	11.jpg	Scorpion-Spider	2	0	23.6665	37.2731	13.3457	1398.51	6.5	78	45.0185	36.6376	30.2888	218.85	0.5	10.5	15.2181	13.1919	24.6493	3372.99	13	197.5	1974.48	6.5	119.5
RS23	Somali	M	22	12.jpg	Scorpion-Spider	2	0	52.7516	14.7899	29.171	1564.68	5.5	81.5	16.5316	15.1537	23.3272	349.78	1.5	19.5	16.1437	45.3879	22.1483	3099.92	14	176	1535.24	8.5	94.5
RS23	Somali	M	22	13.jpg	Scorpion-Grasshopper	2	0	15.9713	29.8666	13.0175	3772.13	14	218.5	14.2632	15.6666	20.6977	371.953	1	21	14.6012	15.991	22.593	858.18	5	48	2913.95	9	170.5
RS23	Somali	M	22	14.jpg	Scorpion-Grasshopper	2	0.5	38.0636	14.7389	21.1459	3591.65	13	196	81.7308	14.8194	15.1086	766.153	2.5	40.5	14.9549	13.5099	16.4857	621.871	3.5	34	2969.78	9.5	162
RS23	Somali	M	22	15.jpg	Scorpion-Grasshopper	2	0	97.3639	30.3614	22.026	3193.88	12	179.5	811.853	12.9909	33.0181	1196.16	2.5	40	16.638	14.9002	13.5256	780.136	3.5	44	2413.74	8.5	135.5
RS23	Somali	M	22	16.jpg	Scorpion-Grasshopper	2	0	16.2995	28.4918	23.8738	3232.79	14	184	13.7937	48.096	12.7259	676.112	3	35	24.9805	13.1262	14.897	1085.54	5	57	2147.25	9	127
RS23	Somali	M	22	17.jpg	Scorpion-Grasshopper	2	0	24.5233	29.1962	13.6811	3210.11	13.5	182.5	16.2245	59.174	22.2114	531.781	2	30	22.4768	14.9851	15.5635	1252.55	5.5	66	1957.56	8	116.5
RS23	Somali	M	22	18.jpg	Scorpion-Grasshopper	2	9	14.965	15.6009	14.2538	3180.09	11	180.5	22.6264	13.4213	23.9148	621.951	3.5	35	14.3802	29.7067	23.7452	1054.28	5.5	55.5	2125.8	5.5	125
RS24	Somali	M	23	01.jpg	Spider-Grasshopper	2	0	22.0719	15.341	22.4814	2666.5	11	154.5	15.7303	44.7545	22.3845	561.538	2	32.5	32.0762	12.9377	38.977	1773.98	9	101.5	892.512	2	53
RS24	Somali	M	23	02.jpg	Spider-Grasshopper	2	20	30.1932	21.8493	30.0323	1469.93	9	68	21.9806	14.8303	15.461	825.241	3	42.5	83.2733	59.1063	23.2752	2246.62	9	115.5	-776.686	0	-47.5
RS24	Somali	M	23	03.jpg	Spider-Grasshopper	2	0	29.5361	15.1765	38.4361	2347.38	9.5	111	31.0742	13.9388	67.5723	1796.09	4	75.5	29.3145	22.8569	14.7013	854.534	4	46	1492.84	5.5	65
RS24	Somali	M	23	04.jpg	Spider-Grasshopper	1	0	14.0984	15.6131	29.8949	869.42	6	50	13.9911	15.6343	29.379	195.044	1	12	15.3498	15.1494	14.5038	3946.25	24	221	-3076.83	-18	-171
RS24	Somali	M	23	05.jpg	Spider-Grasshopper	1	25	13.2801	45.7894	14.7093	3142.37	13	185	14.9742	13.8666	32.0093	659.692	3	39	30.8368	13.9905	14.3364	713.137	3	38	2429.23	10	147
RS24	Somali	M	23	06.jpg	Spider-Grasshopper	2	0	22.7752	29.2144	23.3313	1926.29	7.5	98.5	135.642	29.4502	15.2489	1113.79	1.5	60	22.1124	15.5854	14.7606	1939.6	9	104	-13.3098	-1.5	-5.5
RS24	Somali	M	23	07.jpg	Scorpion-Spider	2	0	14.9311	30.4461	29.1464	930.552	3	53.5	15.2598	22.0135	39.1207	1221.89	4.5	70.5	15.3647	44.9194	15.1588	2846.21	12	148.5	1915.65	9	95
RS24	Somali	M	23	08.jpg	Scorpion-Spider	2	32.5	14.8181	13.7372	31.6675	1619.37	10	95	15.3652	38.0769	37.2054	508.102	2	28	67.4816	21.3268	15.646	2215.94	11	125.5	596.571	1	30.5
RS24	Somali	M	23	09.jpg	Scorpion-Spider	1	14	134.359	75.2139	29.3077	2377.78	14	133	31.997	-1	-1	22.4431	0	1	16.2167	14.9182	31.765	2042.34	15	112	-335.444	1	-21
RS24	Somali	M	23	10.jpg	Scorpion-Spider	2	0	180.484	44.2196	23.3955	1509.87	7	80	22.9286	21.9662	38.4922	660.173	2.5	38.5	45.015	30.7888	23.1235	2846.88	11.5	127	1337	4.5	47
RS24	Somali	M	23	11.jpg	Scorpion-Spider	2	0	14.3358	22.857	14.5969	1675.49	7.5	94.5	24.5017	13.21	15.2439	460.836	2	27.5	15.2284	14.0941	15.7544	3034.28	11	129	1358.78	3.5	34.5
RS24	Somali	M	23	12.jpg	Scorpion-Spider	2	54	22.9149	21.8705	29.298	2069.97	8	114	14.7149	29.2567	22.259	173.124	0.5	10	22.7561	22.0267	37.5003	1488.16	8	80.5	-581.818	0	-33.5
RS24	Somali	M	23	13.jpg	Scorpion-Grasshopper	1	0	14.7404	14.5563	15.9232	2609.74	11	153	-1	-1	-1	0	0	0	16.016	14.9918	14.7565	2400.09	14	134	209.654	-3	19
RS24	Somali	M	23	14.jpg	Scorpion-Grasshopper	2	0	98.1498	13.4697	15.1409	3189.84	17	176.5	14.4808	22.9665	15.1181	1005.05	2	58	14.9332	22.411	15.2451	807.48	6	47	2382.36	11	129.5
RS24	Somali	M	23	15.jpg	Scorpion-Grasshopper	2	0	22.1217	15.0068	14.0895	3423.64	22	195.5	15.2801	45.1905	23.0425	360.39	1	21	13.8085	23.464	14.675	1218.89	3.5	59.5	2204.75	18.5	136
RS24	Somali	M	23	16.jpg	Scorpion-Grasshopper	2	0	21.4076	15.6292	60.273	3037.78	11.5	173.5	15.8968	12.8655	24.4408	828.014	1.5	49	24.3292	13.7717	22.6436	1140.65	6.5	67	1897.13	5	106.5
RS24	Somali	M	23	17.jpg	Scorpion-Grasshopper	2	0	14.559	15.1451	15.1383	2302.26	10.5	133.5	22.0282	6.98505	22.1256	734.986	2	43.5	14.2167	15.7626	15.1191	1965.33	12	110.5	336.931	-1.5	23
RS24	Somali	M	23	18.jpg	Scorpion-Grasshopper	2	0	23.7295	14.5059	14.7197	3093.19	16.5	184	23.382	14.3335	59.7511	959.601	1.5	57.5	16.2957	22.4832	14.3925	907.854	3.5	52.5	2185.33	13	131.5
RS26	Somali	M	20	01.jpg	Spider-Grasshopper	2	0	30.0042	15.0159	30.6973	2916.83	5	114	22.0973	29.0478	31.3498	1127.45	2	44.5	37.6754	15.1794	30.2836	961.133	4.5	40.5	1955.7	0.5	73.5
RS26	Somali	M	20	02.jpg	Spider-Grasshopper	2	0	21.5668	22.7056	22.4836	3764.57	9.5	180	21.2213	30.0063	6.9729	254.441	1	10	60.5456	22.5116	14.7343	975.534	4.5	40	2789.04	5	140
RS26	Somali	M	20	03.jpg	Spider-Grasshopper	2	0	14.0985	23.3756	15.3301	3408.72	12	142	14.2092	22.0547	15.0599	933.668	1	37.5	23.4912	14.8564	21.9073	660.679	2.5	28.5	2748.04	9.5	113.5
RS26	Somali	M	20	04.jpg	Spider-Grasshopper	2	0	14.6048	21.2976	16.4663	3066.68	7.5	123.5	22.8862	22.3931	30.2763	784.14	3.5	30.5	52.2533	14.83	29.6997	1144.16	4.5	46.5	1922.51	3	77
RS26	Somali	M	20	05.jpg	Spider-Grasshopper	2	0	15.0893	22.7552	22.1841	2989.46	9	140.5	29.7205	15.1709	53.1999	1143.42	1	47	29.9514	15.0889	30.0344	862.086	3	37	2127.37	6	103.5
RS26	Somali	M	20	06.jpg	Spider-Grasshopper	2	0	22.6548	37.1904	29.9893	2883.67	7.5	107.5	15.2904	60.5093	22.4408	1405.66	2.5	56	75.2125	22.1938	37.7388	633.428	2.5	18	2250.24	5	89.5
RS26	Somali	M	20	07.jpg	Scorpion-Spider	2	0	52.5496	22.7217	22.1818	1162.91	5	43	36.2968	36.7937	30.1373	816.213	1	32	480.555	29.9351	15.1882	3150.46	6.5	68.5	1987.55	1.5	25.5
RS26	Somali	M	20	08.jpg	Scorpion-Spider	2	0	30.6199	30.3339	59.2741	502.427	1.5	20	45.9182	22.0224	37.3662	1158.23	2.5	46.5	52.1777	31.4111	14.0658	3349.81	10.5	148.5	2847.38	9	128.5
RS26	Somali	M	20	09.jpg	Scorpion-Spider	2	0	22.0302	29.9186	38.5658	1740.02	6	71	21.9098	6.94655	14.5926	1027.61	1.5	41.5	29.7662	15.0348	30.294	2250.04	7	110.5	510.022	1	39.5
RS26	Somali	M	20	10.jpg	Scorpion-Spider	1	0	45.1753	44.9363	46.2512	2761.56	10	99	29.9531	15.0371	30.0326	951.745	5	38	30.0265	15.0647	30.0027	1296.02	6	48	-1465.54	-4	-51
RS26	Somali	M	20	11.jpg	Scorpion-Spider	1	0	16.4275	15.8184	30.2429	586.592	2	27	45.1655	14.7807	29.9123	350.566	1	16	30.1955	14.8807	46.1401	4057.4	11	172	3470.81	9	145
RS26	Somali	M	20	12.jpg	Scorpion-Spider	2	0	29.5413	15.5523	28.6984	1203.1	4.5	51	14.6323	30.0605	14.8907	911.809	2	36.5	29.9744	14.997	30.0496	2879.69	10.5	130.5	1676.59	6	79.5
RS26	Somali	M	20	13.jpg	Scorpion-Grasshopper	1	0	28.7559	15.0679	30.1369	179.63	1	7	14.8235	31.0859	13.9153	2977.72	3	120	30.0513	14.6517	46.1029	1838.26	5	73	-1658.63	-4	-66
RS26	Somali	M	20	14.jpg	Scorpion-Grasshopper	2	0	29.811	15.5185	37.4537	3393.5	10	134.5	22.6587	38.0356	29.3874	971.508	1.5	41.5	29.7713	15.1294	38.8893	626.416	3.5	26	2767.09	6.5	108.5
RS26	Somali	M	20	15.jpg	Scorpion-Grasshopper	2	0	22.3673	22.526	22.4575	2442.22	8.5	101	39.0627	20.9618	23.1172	740.818	1	30	91.2837	29.1831	29.9364	1818.11	6	70.5	624.103	2.5	30.5
RS26	Somali	M	20	16.jpg	Scorpion-Grasshopper	1	0	29.6938	15.4858	13.227	3734.54	15	157	14.9382	46.4356	28.8402	315.22	1	11	15.1203	46.3011	29.0739	968.154	3	40	2766.39	12	117
RS26	Somali	M	20	17.jpg	Scorpion-Grasshopper	1	0	15.0267	15.103	29.8907	3803.16	9	195	28.8611	45.1034	45.0587	434.613	1	19	46.6316	28.7763	14.9317	756.752	4	33	3046.4	5	162
RS26	Somali	M	20	18.jpg	Scorpion-Grasshopper	2	0	15.9969	30.3656	22.768	3442.99	17.5	141.5	14.4196	6.9743	22.2313	337.401	1	13.5	22.5689	22.5296	21.6439	1207.25	5	43	2235.75	12.5	98.5
RS27	Somali	M	20	01.jpg	Spider-Grasshopper	2	0	46.5407	42.9479	29.4528	3462.93	10	141.5	7.32465	-1	-1	11.3102	0	0.5	37.4607	142.295	22.8782	1508.35	3.5	55.5	1954.58	6.5	86
RS27	Somali	M	20	02.jpg	Spider-Grasshopper	2	0	28.2537	16.8879	22.4439	2235.15	4.5	111	23.0645	67.2865	59.5942	830.544	1	33.5	32.5586	12.9991	23.8054	1940.56	5	81.5	294.586	-0.5	29.5
RS27	Somali	M	20	03.jpg	Spider-Grasshopper	2	0	20.7967	31.2085	15.4711	2048.69	5.5	88	30.4142	74.1902	15.5424	628.238	2.5	24.5	30.2434	14.9029	29.596	2317.61	9.5	96.5	-268.919	-4	-8.5
RS27	Somali	M	20	04.jpg	Spider-Grasshopper	2	0	31.3214	42.9341	24.3177	2114.37	8	83.5	33.0983	21.5409	36.286	983.416	1	48	119.489	44.8536	30.2516	1889.61	5.5	82.5	224.756	2.5	1
RS27	Somali	M	20	05.jpg	Spider-Grasshopper	1	0	28.142	15.4314	29.6599	2879.06	12	117	29.0985	91.9629	88.6152	766.278	1	33	45.9041	15.0533	46.2369	1342.01	4	38	1537.05	8	79
RS27	Somali	M	20	06.jpg	Spider-Grasshopper	2	0	23.3576	21.3241	45.1425	3140.82	10.5	126	38.2216	7.24305	14.2722	409.001	0.5	16.5	21.9989	23.0208	22.8953	1462.87	2	59.5	1677.95	8.5	66.5
RS27	Somali	M	20	07.jpg	Scorpion-Spider	2	0	37.6694	90.5442	44.6631	2965.5	7	115	14.3519	44.6322	21.9618	446.314	1.5	13	31.0937	15.3259	29.5749	1579.33	5	57.5	-1386.17	-2	-57.5
RS27	Somali	M	20	08.jpg	Scorpion-Spider	2	0	45.3961	35.6951	32.0684	1862.16	6	92.5	29.9844	37.241	37.0383	591.849	2.5	25	15.0168	28.5418	31.8859	2546.84	5	125.5	684.679	-1	33
RS27	Somali	M	20	09.jpg	Scorpion-Spider	2	0	29.74	22.2273	37.2996	1447.74	5.5	58.5	21.8184	30.8199	73.7489	450.288	1	19.5	51.7611	20.775	39.0415	3092.12	10.5	156	1644.38	5	97.5
RS27	Somali	M	20	10.jpg	Scorpion-Spider	2	4	24.6645	21.3978	23.5464	2861.06	11.5	144	21.9262	36.4803	32.8385	610	2	24	95.6405	31.4678	30.3964	1460.99	3.5	60	-1400.07	-8	-84
RS27	Somali	M	20	11.jpg	Scorpion-Spider	2	0	29.9316	67.3172	82.3506	3344.08	9.5	147.5	15.3588	14.5225	22.2107	911.196	1.5	35.5	36.4746	37.8426	29.8537	737.62	4.5	34	-2606.47	-5	-113.5
RS27	Somali	M	20	12.jpg	Scorpion-Spider	2	14	31.4717	15.2634	20.5927	2198.77	5.5	97	13.0101	46.2496	37.9923	1231.29	3.5	59.5	45.3249	29.8673	13.8958	1294.15	5	53.5	-904.622	-0.5	-43.5
RS27	Somali	M	20	13.jpg	Scorpion-Grasshopper	2	0	14.6351	45.5802	29.1992	2655.12	8	103.5	37.828	22.8502	44.7335	524.537	1	21	29.7033	14.8653	29.6478	1833.44	7	78.5	821.685	1	25
RS27	Somali	M	20	14.jpg	Scorpion-Grasshopper	1	0	29.965	15.2084	46.9342	3285.12	11	105	46.6557	27.9019	92.3167	869.562	2	30	15.4426	29.5731	14.9598	876.508	3	34	2408.61	8	71
RS27	Somali	M	20	15.jpg	Scorpion-Grasshopper	2	0	22.5669	22.4016	22.2768	3142.9	13.5	114	22.2936	82.7152	30.4129	1008.33	1	41.5	29.0413	15.1443	29.9842	839.833	4	31	2303.07	9.5	83
RS27	Somali	M	20	16.jpg	Scorpion-Grasshopper	2	0	14.3938	29.974	30.0532	2726.18	11	94.5	22.0531	22.6616	52.1571	1147.43	1.5	45.5	29.6105	36.8401	53.3074	1120.38	4.5	44	1605.8	6.5	50.5
RS27	Somali	M	20	17.jpg	Scorpion-Grasshopper	2	0	22.6191	13.0479	24.7321	2542.65	8	121.5	22.7872	29.9378	67.6725	1215.47	1.5	49.5	30.1694	14.6467	30.8306	1248.09	3.5	50.5	1294.56	4.5	71
RS27	Somali	M	20	18.jpg	Scorpion-Grasshopper	2	0	23.3919	20.8765	23.9498	2554.14	5.5	138.5	37.5569	14.9272	14.6616	863.124	1	34	38.7045	21.4174	30.8138	1577.33	2.5	66	976.809	3	72.5
RS28	Somali	F	20	01.jpg	Spider-Grasshopper	1	0	13.3531	44.825	29.9879	1980.77	9	66	46.3063	43.9131	44.8869	1972.17	4	56	150.122	29.9654	44.7727	1040.75	3	23	940.016	6	43
RS28	Somali	F	20	02.jpg	Spider-Grasshopper	1	0	29.8194	15.2945	47.4317	2752.99	10	112	15.0432	28.7528	15.0025	1319.48	2	53	30.0945	44.9651	14.8826	922.455	4	38	1830.53	6	74
RS28	Somali	F	20	03.jpg	Spider-Grasshopper	1	9	29.8997	15.0297	46.2695	2497.78	13	106	30.0374	15.1388	-1	53.0721	0	2	31.9353	13.1921	30.1677	2031.58	9	78	466.199	4	28
RS28	Somali	F	20	04.jpg	Spider-Grasshopper	2	0	37.5458	21.9886	37.4641	1383.44	6	56.5	22.3353	52.7838	14.7149	1375.98	2	50	22.3604	45.4596	22.7806	2232.13	9.5	81	-848.699	-3.5	-24.5
RS28	Somali	F	20	05.jpg	Spider-Grasshopper	2	0	22.3932	37.3129	14.7636	652.506	3	25	22.8723	37.3393	22.466	1288.9	3.5	48	37.3643	52.3755	45.53	3071.88	13	109	-2419.37	-10	-84
RS28	Somali	F	20	06.jpg	Spider-Grasshopper	2	11.5	171.86	29.802	45.0795	2295.09	8.5	91.5	22.0048	37.4744	30.1215	1382.99	5	47.5	30.7297	36.6928	22.4272	1031.69	4	30	1263.4	4.5	61.5
RS28	Somali	F	20	07.jpg	Scorpion-Spider	2	0	29.4424	29.8637	45.0084	2368.4	10	90.5	22.2198	14.8123	29.8996	910.147	2.5	37.5	22.2688	22.6039	38.1238	1715.25	6.5	63.5	-653.144	-3.5	-27
RS28	Somali	F	20	08.jpg	Scorpion-Spider	2	0	29.9805	22.3602	22.4484	1680.13	5	64	37.5985	44.3368	37.47	1758.15	2	70	30.3749	43.4675	54.113	1567.44	6.5	67	-112.692	1.5	3
RS28	Somali	F	20	10.jpg	Scorpion-Spider	2	15	21.0407	16.6881	22.7963	2212.26	3.5	45	12.9754	24.0208	15.0574	622.796	2	23.5	24.2736	20.6044	24.1986	1518.84	4	50.5	-693.423	0.5	5.5
RS28	Somali	F	20	11.jpg	Scorpion-Spider	2	0	22.334	22.5144	60.3517	1747.84	7.5	63	37.7578	22.4181	22.233	1814.33	2	73.5	29.823	15.0178	22.6742	1439.87	7	56	-307.971	-0.5	-7
RS28	Somali	F	20	12.jpg	Scorpion-Spider	2	0	52.6353	37.7445	14.8038	1055.6	5.5	39.5	36.9258	22.2847	22.6553	822.548	4	29.5	29.7913	14.9769	30.0069	3131.76	12	105.5	2076.16	6.5	66
RS28	Somali	F	20	13.jpg	Scorpion-Grasshopper	1	0	44.7055	15.1838	29.7515	1034.39	3	34	30.0216	14.0031	29.6432	727.136	2	27	15.0799	29.9491	15.1128	3218.08	15	129	-2183.7	-12	-95
RS28	Somali	F	20	14.jpg	Scorpion-Grasshopper	2	5.5	37.6096	43.5566	44.7432	2559.64	9	81	23.079	22.2959	29.6573	1423.3	2.5	47	30.3127	20.6018	19.9309	856.66	4.5	32	1702.98	4.5	49
RS28	Somali	F	20	15.jpg	Scorpion-Grasshopper	2	0	24.1306	29.8676	13.4557	1519.85	6	60	22.2851	22.4332	37.5996	1788.88	2	71.5	21.9597	22.5911	21.9546	1696.95	6.5	70.5	-177.1	-0.5	-10.5
RS28	Somali	F	20	16.jpg	Scorpion-Grasshopper	2	4.5	38.7357	390.071	52.3944	1726.95	6	54	23.2313	22.5993	15.2796	1887.14	3	71	52.7632	44.9092	97.0701	1177.59	4	29	549.353	2	25
RS28	Somali	F	20	17.jpg	Scorpion-Grasshopper	2	2.5	20.5423	16.2327	22.4589	2026.41	7.5	86	38.1414	14.9161	29.8483	1263.36	5.5	50	30.5577	52.5296	36.707	1654.35	8.5	74	372.063	-1	12
RS28	Somali	F	20	18.jpg	Scorpion-Grasshopper	2	0	38.7611	11.9777	16.7112	1911.32	7.5	75	22.9518	22.0676	22.4368	1875.01	5	69.5	37.5925	67.4882	30.0879	1204.13	6	43	707.188	1.5	32
RS29	Somali	F	19	01.jpg	Spider-Grasshopper	2	31	23.3052	30.0247	14.9898	1847.33	6	75.5	37.9705	21.9507	37.9224	960.301	5.5	33	22.385	37.5693	23.6364	1582.46	7	62.5	264.875	-1	13
RS29	Somali	F	19	02.jpg	Spider-Grasshopper	2	0	24.0799	15.1443	22.6172	2191.65	7.5	95	13.4333	20.6482	15.971	622.837	3	21.5	29.5036	29.9458	45.6311	2194.66	9	99	-3.00663	-1.5	-4
RS29	Somali	F	19	03.jpg	Spider-Grasshopper	2	0	29.7742	29.998	23.1725	2250.43	12	91	45.6849	28.7825	45.2362	598.786	4	21.5	27.9517	16.1804	37.2698	2137.88	7	89	112.55	5	2
RS29	Somali	F	19	04.jpg	Spider-Grasshopper	2	0	15.1276	22.3718	16.628	1044.48	4.5	43	52.1462	45.9369	21.5633	744.045	2.5	25.5	37.3012	45.4612	13.5443	3195.28	14.5	132.5	-2150.8	-10	-89.5
RS29	Somali	F	19	05.jpg	Spider-Grasshopper	1	0	15.3219	31.081	14.0878	247.517	1	9	45.9357	28.9375	15.1335	1311.87	6	47	15.3531	15.3013	30.9238	3449.95	15	134	-3202.44	-14	-125
RS29	Somali	F	19	06.jpg	Spider-Grasshopper	2	0	30.8623	37.2477	22.4277	1833.57	7.5	68.5	39.1036	28.5717	25.1137	1080.74	6.5	42.5	14.8367	29.9465	15.1917	2099.92	12.5	89.5	-266.349	-5	-21
RS29	Somali	F	19	07.jpg	Scorpion-Spider	2	0	104.887	30.1829	37.2035	2508.08	9	95	31.9933	22.2125	30.5541	1152.48	4	36	67.3118	21.3242	37.4807	1335.13	4	53	-1172.94	-5	-42
RS29	Somali	F	19	08.jpg	Scorpion-Spider	2	0.5	21.5037	15.505	22.8285	2857.79	13.5	126.5	37.4239	15.4224	38.5533	643.35	3	23.5	51.4314	23.2747	15.2337	1500.93	8.5	72.5	-1356.86	-5	-54
RS29	Somali	F	19	09.jpg	Scorpion-Spider	2	0	24.4269	14.3883	29.1676	2224.5	9	108	22.1818	29.9594	37.9726	1286.66	7	51.5	22.9921	22.5005	14.5967	1484.13	8	66	-740.366	-1	-42
RS29	Somali	F	19	10.jpg	Scorpion-Spider	2	0	38.0636	22.2198	29.3759	2458.97	12	105	30.3729	14.7482	37.4163	990.823	3.5	38	52.2277	15.3849	29.9649	1551.06	6	75.5	-907.909	-6	-29.5
RS29	Somali	F	19	11.jpg	Scorpion-Spider	1	1	30.2009	14.833	45.9784	1823.34	5	82	30.9251	14.203	29.9067	600.072	1	28	30.6164	26.1064	17.6734	2518.22	15	128	694.884	10	46
RS29	Somali	F	19	12.jpg	Scorpion-Spider	2	6.5	89.6842	30.1167	44.9537	826.981	4	33.5	37.4063	23.1504	20.6983	377.886	1	15.5	29.9545	15.1011	30.029	3613.65	17	156.5	2786.67	13	123
RS29	Somali	F	19	13.jpg	Scorpion-Grasshopper	2	0	22.5087	22.6912	29.2538	2133.58	10	90.5	15.4705	29.8995	29.9054	810.042	2.5	31	30.0039	29.4514	13.3726	2070.38	8.5	97.5	63.2056	1.5	-7
RS29	Somali	F	19	14.jpg	Scorpion-Grasshopper	2	0	30.2609	15.1971	37.7916	2081.44	9	83	37.5293	30.5318	29.8601	791.521	5	29	29.7663	20.8781	16.2304	2122.27	7	78.5	-40.8288	2	4.5
RS29	Somali	F	19	15.jpg	Scorpion-Grasshopper	2	0	23.0051	21.9666	13.5868	2598.33	17.5	109	13.6149	14.9889	16.4424	604.213	2.5	26.5	14.1885	23.8812	15.6118	1799.67	8	78.5	798.661	9.5	30.5
RS29	Somali	F	19	16.jpg	Scorpion-Grasshopper	2	0	38.2252	14.6719	29.8359	1481.11	8	60.5	22.377	14.3357	29.6194	641.96	1	22.5	30.1489	13.3942	23.7824	2886.89	10.5	117.5	-1405.79	-2.5	-57
RS29	Somali	F	19	17.jpg	Scorpion-Grasshopper	2	0	30.335	23.246	30.1807	1588.86	9	72.5	36.8941	29.9885	23.3758	1807.15	8	77	21.154	30.5741	22.7433	1602.35	6.5	71.5	-13.4895	2.5	1
RS29	Somali	F	19	18.jpg	Scorpion-Grasshopper	2	0	45.618	21.9517	22.5974	1956.53	9.5	83	16.4933	22.2789	53.3589	976.043	5.5	33	37.9083	14.715	30.1405	2062.77	11	81	-106.24	-1.5	2
RS30	Somali	F	20	01.jpg	Spider-Grasshopper	2	0	14.9317	32.1551	14.5731	2483.38	11	139	174.496	11.2429	25.4192	1037.7	3	56.5	16.0093	20.6868	17.1155	1518.38	6	79	965.008	5	60
RS30	Somali	F	20	02.jpg	Spider-Grasshopper	1	0	18.3837	15.0415	11.7053	1164.5	6	69	12.1578	63.6702	15.0012	1320.3	1	78	30.7213	58.6527	46.1471	2502.79	8	136	-1338.28	-2	-67
RS30	Somali	F	20	03.jpg	Spider-Grasshopper	2	0	75.1202	14.6114	16.5107	1538.46	6.5	81.5	25.2354	28.7298	50.9313	1615.53	4.5	87.5	22.5014	14.777	36.1659	1845.04	6.5	105.5	-306.576	0	-24
RS30	Somali	F	20	04.jpg	Spider-Grasshopper	2	3	23.1064	28.3989	14.4539	1913.97	6.5	111.5	30.9509	14.411	15.9158	1042.17	4	60	22.4138	13.7524	16.8501	2001.72	9	110.5	-87.7497	-2.5	1
RS30	Somali	F	20	05.jpg	Spider-Grasshopper	2	13.5	21.6118	16.0777	13.2749	1473.6	6.5	85.5	24.7129	20.6437	14.9791	974.852	2	55.5	715.757	14.3312	11.8228	2141.34	4.5	99	-667.743	2	-13.5
RS30	Somali	F	20	06.jpg	Spider-Grasshopper	1	0	15.2267	11.2982	18.4359	2912.17	18	157	32.8895	14.9661	31.3498	1264.36	4	70	34.8277	10.1267	17.9906	817.925	2	42	2094.25	16	115
RS30	Somali	F	20	07.jpg	Scorpion-Spider	2	0	30.2548	20.6449	63.2044	2486.26	10.5	136	48.1808	15.0594	28.5058	755.959	2	42	21.4877	18.9675	18.0892	1735.71	7	100	-750.551	-3.5	-36
RS30	Somali	F	20	08.jpg	Scorpion-Spider	2	21.5	14.9493	16.3823	13.6797	1556.24	6.5	81.5	16.5722	29.9698	66.1638	1161.81	2	66	17.7873	29.8337	13.8081	1908.48	11	100.5	352.248	4.5	19
RS30	Somali	F	20	09.jpg	Scorpion-Spider	2	0	59.6296	20.8809	16.3551	2091	5.5	118.5	480.951	10.8971	26.3322	1369.09	2.5	54.5	32.1105	19.4589	17.644	1545.63	4	76	-545.377	-1.5	-42.5
RS30	Somali	F	20	10.jpg	Scorpion-Spider	2	0	23.9075	15.0563	20.9681	1640.43	6	89	16.3051	36.1799	14.8451	1187.28	1.5	70.5	121.045	22.8403	16.2951	2209.52	12.5	122	569.094	6.5	33
RS30	Somali	F	20	11.jpg	Scorpion-Spider	1	12	16.8319	15.3607	12.017	1604.52	5	91	-1	-1	-1	0	0	0	12.1333	17.2987	15.0556	3144.41	13	171	1539.89	8	80
RS30	Somali	F	20	12.jpg	Scorpion-Spider	2	0	638.282	17.1562	13.5299	1976.46	5	87.5	5.49765	8.5207	29.4123	893.149	2	49.5	789.372	20.6135	29.956	1813.95	3	65	-162.51	-2	-22.5
RS30	Somali	F	20	13.jpg	Scorpion-Grasshopper	2	0	13.6078	28.9466	31.814	2312.84	11.5	133	15.1133	16.6706	19.5497	1446.95	1.5	86.5	17.822	15.2246	11.8612	1235.36	4.5	70	1077.48	7	63
RS30	Somali	F	20	14.jpg	Scorpion-Grasshopper	2	0	16.1344	14.1016	32.7131	2466.87	11.5	145	14.8039	16.7301	29.7432	1278.23	3	70.5	16.3999	13.5028	15.398	1257.94	6	74	1208.93	5.5	71
RS30	Somali	F	20	15.jpg	Scorpion-Grasshopper	2	0	14.6902	38.5871	20.1851	2881.52	15.5	167.5	14.7632	29.4435	14.0009	1002.89	1.5	56.5	17.2998	37.0196	38.3722	1103.33	7	62.5	1778.19	8.5	105
RS30	Somali	F	20	16.jpg	Scorpion-Grasshopper	2	0	16.9672	15.5357	29.4235	1428.71	8	81.5	59.8771	23.0578	13.2725	884.212	2	51.5	12.3615	17.1715	15.1026	2669.88	13	143.5	-1241.17	-5	-62
RS30	Somali	F	20	17.jpg	Scorpion-Grasshopper	2	1.5	23.5939	15.7336	13.2335	1443.73	8	81	23.3959	31.5815	20.1304	1278.98	3	76	24.0646	15.0305	12.1108	2258	6.5	122	-814.279	1.5	-41
RS30	Somali	F	20	18.jpg	Scorpion-Grasshopper	2	12	16.0897	14.4356	14.6446	2593.26	12.5	134	25.5437	36.1477	38.5346	790.075	1.5	47	29.4399	15.3623	14.1961	1425.49	5.5	84	1167.77	7	50
RS31	Somali	F	20	02.jpg	Spider-Grasshopper	1	0	11.4963	17.9009	27.1141	4584.09	6	245	15.0245	-1	-1	13.2604	0	1	31.0789	44.5025	29.4941	404.315	2	16	4179.78	4	229
RS31	Somali	F	20	03.jpg	Spider-Grasshopper	1	0	11.9112	17.4233	46.1217	1245.78	5	53	32.8292	44.9116	15.3124	202.834	1	8	11.7181	17.9099	60.0428	3555.1	5	210	-2309.32	0	-157
RS31	Somali	F	20	04.jpg	Spider-Grasshopper	1	0	62.5707	17.8879	15.6499	4095.06	6	206	17.8204	14.9115	45.1933	323.106	1	12	162.099	34.0114	11.0962	584.696	2	30	3510.36	4	176
RS31	Somali	F	20	09.jpg	Scorpion-Spider	1	0	46.3832	28.7897	15.2802	3824.72	8	219	31.0931	14.2407	17.7355	202.658	1	12	12.2268	17.6415	15.1211	982.343	2	49	-2842.38	-6	-170
RS31	Somali	F	20	11.jpg	Scorpion-Spider	1	0	14.9041	12.1374	17.7529	442.614	3	26	17.858	-1	-1	38.9947	0	2	15.1864	31.0722	13.8311	4543.36	6	209	4100.75	3	183
RS31	Somali	F	20	13.jpg	Scorpion-Grasshopper	1	0	15.4625	44.9344	14.9921	4377.75	5	226	29.7104	34.1953	11.2127	173.7	1	6	15.0811	29.6719	45.784	473.233	2	19	3904.52	3	207
RS31	Somali	F	20	15.jpg	Scorpion-Grasshopper	1	0	17.7874	15.0698	11.987	4379.55	9	212	28.414	11.2027	15.3989	111.06	0	6	15.2185	30.3715	14.853	511.365	2	24	3868.19	7	188
RS32	Somali	F	23	01.jpg	Spider-Grasshopper	2	34	25.3608	20.4297	16.5886	3253.04	6.5	189.5	7.0847	15.0169	12.8652	355.067	1	20.5	15.0254	24.2968	12.2513	769.352	3.5	42.5	2483.69	3	147
RS32	Somali	F	23	02.jpg	Spider-Grasshopper	2	0	15.0723	29.7003	15.2459	3185.27	13	178	14.0672	16.3366	5.2203	1026.55	1.5	44	15.852	30.0155	12.2459	790.93	5	44.5	2394.34	8	133.5
RS32	Somali	F	23	03.jpg	Spider-Grasshopper	2	0	21.567	22.8562	22.1182	2762.38	7.5	140	15.7815	21.7992	23.5573	1122.2	1.5	66.5	38.3448	22.7002	28.8113	1125.33	6	62.5	1637.05	1.5	77.5
RS32	Somali	F	23	04.jpg	Spider-Grasshopper	2	0	15.3393	15.5531	52.7517	3246.72	8.5	168	30.1466	21.8489	21.765	239.37	0.5	14.5	142.114	39.3678	22.2391	1513.22	6.5	70.5	1733.5	2	97.5
RS32	Somali	F	23	05.jpg	Spider-Grasshopper	2	0	114.026	23.0588	13.4127	3480.88	4.5	203	21.2239	43.7182	98.9474	356.083	1	18.5	20.8124	16.2011	75.5121	1128.24	3.5	50	2352.64	1	153
RS32	Somali	F	23	06.jpg	Spider-Grasshopper	2	38	14.4654	16.1401	13.741	3475.78	17	207	5.795	8.2011	14.1225	177.167	0.5	10.5	220.15	21.1003	14.9449	656.314	4	32	2819.47	13	175
RS32	Somali	F	23	07.jpg	Scorpion-Spider	2	0	13.67	51.35	24.9311	3168.11	5	184.5	16.4481	13.854	15.3848	360.159	0.5	21.5	14.3549	30.6461	21.9877	1466.97	3.5	84.5	-1701.13	-1.5	-100
RS32	Somali	F	23	08.jpg	Scorpion-Spider	2	24	96.5061	17.1275	14.9387	2591.34	7	144	14.1843	31.1995	50.0057	370.226	1	20	17.4237	16.1901	11.4732	1639.92	6	93.5	-951.418	-1	-50.5
RS32	Somali	F	23	09.jpg	Scorpion-Spider	2	15.5	16.5507	23.1199	30.7357	2092.55	13	110.5	16.0178	13.7457	15.3175	1092.25	2	64.5	118.913	15.0105	20.5451	1544.52	7.5	80	-548.038	-5.5	-30.5
RS32	Somali	F	23	10.jpg	Scorpion-Spider	2	0	17.9603	21.8576	22.4449	1477.97	6	84.5	15.0101	16.2296	13.4619	574.796	1.5	33.5	23.7458	14.6788	12.5546	2942.44	13	174.5	1464.46	7	90
RS32	Somali	F	23	11.jpg	Scorpion-Spider	1	0	1564.18	10.6335	20.7304	2152.91	5	80	28.6211	16.3776	14.9974	628.884	3	37	28.6627	44.1475	16.8616	1950.82	9	106	-202.083	4	26
RS32	Somali	F	23	12.jpg	Scorpion-Spider	2	14.5	14.5098	30.5239	43.5454	2422.77	6.5	135	13.2229	-1	-1	22.1219	0	1.5	16.2806	16.0278	12.0907	2297.58	8.5	128	-125.197	2	-7
RS32	Somali	F	23	13.jpg	Scorpion-Grasshopper	2	13	15.2226	35.2934	47.1462	3437	9	205	15.4667	15.0586	21.4459	522.525	2	29	84.0088	12.9836	23.3071	828.126	3.5	47	2608.87	5.5	158
RS32	Somali	F	23	14.jpg	Scorpion-Grasshopper	2	4.5	30.5508	14.2601	21.5203	3259.84	16.5	156	21.024	16.4636	6.74745	218.549	0.5	10	676.428	22.023	29.6315	1331.03	4.5	48.5	1928.81	12	107.5
RS32	Somali	F	23	15.jpg	Scorpion-Grasshopper	2	6.5	16.2157	13.7097	14.7845	3775.5	16	208.5	14.8981	29.9259	22.281	105.093	0.5	6.5	90.0802	24.1535	20.895	964.777	4.5	50	2810.73	11.5	158.5
RS32	Somali	F	23	16.jpg	Scorpion-Grasshopper	1	0	509.518	13.1828	16.7806	3348.57	17	186	45.0804	347.029	12.4453	557.241	1	11	16.4653	11.5223	17.1182	1102.1	5	46	2246.47	12	140
RS32	Somali	F	23	17.jpg	Scorpion-Grasshopper	2	0	12.6716	17.4742	21.6097	3432.12	12.5	204	13.3749	22.9587	44.4642	886.573	2	49	22.2546	15.7482	13.8459	676.354	3	34.5	2755.76	9.5	169.5
RS32	Somali	F	23	18.jpg	Scorpion-Grasshopper	2	0	30.3846	12.7477	15.0042	3605.77	7	216	16.1055	36.3866	30.9713	543.918	4	32	17.9516	52.5501	13.4861	845.434	6.5	47.5	2760.33	0.5	168.5
RS33	Somali	F	19	01.jpg	Spider-Grasshopper	2	2.5	133.415	14.4781	15.7012	1655.04	5.5	75.5	21.8893	21.7673	38.055	907.832	2	37.5	17.442	14.9787	44.806	1858.06	8.5	78.5	-203.02	-3	-3
RS33	Somali	F	19	02.jpg	Spider-Grasshopper	2	42.5	55.1324	20.9078	45.6489	2200.04	7.5	116.5	15.0601	82.337	29.5158	729.746	3.5	43	14.0638	22.9393	23.3035	1191.45	4.5	61	1008.6	3	55.5
RS33	Somali	F	19	03.jpg	Spider-Grasshopper	2	2.5	105.674	30.5107	52.7193	2548.08	9.5	121	20.8568	31.4342	13.5908	320.7	1	13	30.3582	20.6188	24.4377	2093.04	11	103	455.041	-1.5	18
RS33	Somali	F	19	04.jpg	Spider-Grasshopper	2	62.5	68.8463	22.9145	13.1924	1724.33	5	93	13.7888	22.7157	23.4773	473.531	2.5	24.5	119.809	12.7233	17.2424	1513.11	6.5	75	211.211	-1.5	18
RS33	Somali	F	19	05.jpg	Spider-Grasshopper	2	15.5	25.3758	19.6419	24.5213	1444.37	6.5	45	12.5845	38.7004	45.8211	574.316	4	31.5	22.4302	13.6049	24.4352	2367.49	9.5	82.5	-923.125	-3	-37.5
RS33	Somali	F	19	06.jpg	Spider-Grasshopper	2	46.5	14.2496	14.8681	22.4753	2278.2	9	90	7.9976	-1	-1	8.15633	0	0.5	24.8724	73.2532	22.0714	1878.79	5.5	78.5	399.419	3.5	11.5
RS33	Somali	F	19	07.jpg	Scorpion-Spider	2	0	23.1132	14.3937	16.2698	1846.39	9.5	93.5	24.3607	36.937	51.6596	779.064	1.5	46.5	16.2497	13.6237	15.0243	2360.9	10.5	128.5	514.502	1	35
RS33	Somali	F	19	08.jpg	Scorpion-Spider	2	20	914.825	16.9857	13.8524	1870.97	6	70.5	118.537	8.35025	7.04485	259.432	1	10.5	16.4043	29.6377	12.5127	1774.53	7	93.5	-96.4447	1	23
RS33	Somali	F	19	09.jpg	Scorpion-Spider	2	27.5	21.1058	69.7401	20.8247	1345.72	6	54	96.6196	8.96915	12.507	120.701	1	4	24.9864	20.8371	30.9539	3057.45	12.5	129	1711.73	6.5	75
RS33	Somali	F	19	10.jpg	Scorpion-Spider	2	2.5	14.9396	24.0047	12.3375	1711.12	5.5	66	22.6978	45.0853	12.7546	711.808	2.5	38	365.3	17.0607	22.4418	2485.15	6	132.5	774.027	0.5	66.5
RS33	Somali	F	19	11.jpg	Scorpion-Spider	2	0	23.2073	15.6158	14.5406	2494.19	8	132.5	23.0397	28.3219	45.3469	1218.18	2	69.5	17.0699	28.6922	21.6518	1240.71	4.5	59.5	-1253.48	-3.5	-73
RS33	Somali	F	19	12.jpg	Scorpion-Spider	2	0	120.154	13.5733	14.9339	2227.04	10	113	8.14885	13.2322	8.2481	892.416	1	50	770.82	38.4944	13.8865	1681.52	7.5	67.5	-545.522	-2.5	-45.5
RS33	Somali	F	19	13.jpg	Scorpion-Grasshopper	2	0	131.625	33.5872	29.0679	2127.96	5.5	120.5	16.7658	43.7064	31.2488	1342.3	3	80	15.7649	19.8378	31.4774	1532.41	5	81.5	595.549	0.5	39
RS33	Somali	F	19	14.jpg	Scorpion-Grasshopper	2	0	14.8095	17.4535	22.7936	2380.52	13	131.5	13.6387	23.5637	50.1989	866.082	2	45.5	81.1695	23.6497	15.035	1747.85	7	96	632.663	6	35.5
RS33	Somali	F	19	15.jpg	Scorpion-Grasshopper	1	11	152.274	43.6847	12.2748	1470.53	5	69	15.0754	12.9592	17.0303	1116.9	1	67	15.1796	30.8831	14.5604	1679.33	5	84	-208.807	0	-15
RS33	Somali	F	19	16.jpg	Scorpion-Grasshopper	1	180	32.3827	12.134	32.8137	1207.16	5	64	17.3726	15.2474	29.9883	263.904	2	11	29.624	15.3138	11.9354	411.177	3	25	795.979	2	39
RS33	Somali	F	19	17.jpg	Scorpion-Grasshopper	2	0	176.835	25.0128	13.8545	3371.03	12.5	170	24.6186	72.9415	15.5722	129.739	0.5	8	14.499	23.3562	16.0458	1489.59	7.5	81	1881.44	5	89
RS33	Somali	F	19	18.jpg	Scorpion-Grasshopper	2	0	44.9266	31.5373	34.9323	2649.98	7.5	99.5	13.8665	53.6966	37.569	244.795	1	10.5	21.8245	21.6647	13.7212	1848.74	5	85.5	801.248	2.5	14
RS34	Somali	F	20	01.jpg	Spider-Grasshopper	1	0	14.5588	44.7801	45.9928	2202.13	10	118	14.0849	20.6248	-1	519.943	0	3	2296.22	30.5735	17.5093	2513.04	3	54	-310.911	7	64
RS34	Somali	F	20	02.jpg	Spider-Grasshopper	2	50	13.9526	12.3545	32.8642	2821.57	15.5	140.5	16.6613	36.4887	49.8591	265.083	1	15.5	13.7416	60.4118	23.1484	1213.16	6.5	63	1608.4	9	77.5
RS34	Somali	F	20	03.jpg	Spider-Grasshopper	2	0.5	14.9226	16.6119	13.5465	2053.74	5.5	70	14.3889	90.4396	52.038	862.83	1	51	23.7388	37.3553	37.7806	1847.06	7	90.5	206.684	-1.5	-20.5
RS34	Somali	F	20	04.jpg	Spider-Grasshopper	1	0	14.1707	12.7991	32.3537	531.044	3	30	33.5195	12.076	32.1009	1822.97	2	108	33.3122	11.8973	17.7643	2654.41	10	157	-2123.36	-7	-127
RS34	Somali	F	20	05.jpg	Spider-Grasshopper	2	0.5	16.4545	15.0384	44.374	1605.51	5.5	71.5	11.7705	30.2674	37.062	936.704	2	56.5	23.0952	15.975	13.3409	2453.81	11.5	123	-848.3	-6	-51.5
RS34	Somali	F	20	06.jpg	Spider-Grasshopper	2	41	262.645	27.6286	17.3632	900.573	5	46	17.9641	16.6389	19.9389	564.175	2	33.5	23.1967	22.7204	23.0989	2858.31	16	158.5	-1957.74	-11	-112.5
RS34	Somali	F	20	07.jpg	Scorpion-Spider	2	33.5	12.4853	17.6036	44.2517	2304.27	11	104.5	25.55	19.8409	25.5616	696.95	2.5	40	157.16	23.7548	22.0997	884.505	3.5	34.5	-1419.76	-7.5	-70
RS34	Somali	F	20	08.jpg	Scorpion-Spider	1	0	17.8151	12.4073	17.8965	856.819	2	51	11.7788	12.2558	31.0402	1251.68	2	75	33.7176	11.6467	17.5047	2886.76	7	120	2029.94	5	69
RS34	Somali	F	20	09.jpg	Scorpion-Spider	2	79	134.927	16.5345	19.3851	998.39	3.5	50.5	7.078	5.6994	8.43725	104.525	0.5	4	23.1546	41.8233	21.8568	749.77	3	45	-248.621	-0.5	-5.5
RS34	Somali	F	20	10.jpg	Scorpion-Spider	1	0	208.519	44.8377	16.9322	4702.67	3	276	-1	-1	-1	0	0	0	16.3029	15.0614	57.4948	292.156	1	12	-4410.51	-2	-264
RS34	Somali	F	20	11.jpg	Scorpion-Spider	2	0.5	17.5893	14.9572	12.453	2043.2	10.5	102.5	15.215	165.358	22.2944	904.522	1.5	41	89.1523	32.3342	15.0813	1758.26	7	75	-284.935	-3.5	-27.5
RS34	Somali	F	20	12.jpg	Scorpion-Spider	2	70.5	16.7499	22.7606	13.1741	1638.85	5.5	92	15.1861	38.3523	29.4049	323.881	2	18	89.0683	15.0513	39.2686	1840.5	10	100	201.654	4.5	8
RS34	Somali	F	20	13.jpg	Scorpion-Grasshopper	1	66	14.6531	30.325	15.1023	1117.78	5	48	12.0167	17.7654	14.8653	203.258	1	12	30.6153	15.6797	10.076	2433.3	10	124	-1315.52	-5	-76
RS34	Somali	F	20	14.jpg	Scorpion-Grasshopper	2	15.5	16.4868	30.6909	34.2646	1950.17	7.5	100.5	31.0041	45.3487	35.1205	875.946	1.5	52	151.154	28.8327	22.9161	1615.54	7.5	71	334.624	0	29.5
RS34	Somali	F	20	15.jpg	Scorpion-Grasshopper	2	36	98.4454	14.0661	16.2308	1446.36	6	74	8.40525	7.1944	5.34825	292.438	1.5	17.5	262.3	23.0191	15.6762	2434.03	7.5	135	-987.662	-1.5	-61
RS34	Somali	F	20	16.jpg	Scorpion-Grasshopper	1	47	14.8337	31.2775	26.3275	2983.58	16	172	17.3594	-1	-1	16.6755	0	1	18.8773	13.618	12.4043	1163.21	6	69	1820.37	10	103
RS34	Somali	F	20	17.jpg	Scorpion-Grasshopper	2	0	12.5336	17.3955	15.1707	1524.44	6.5	90.5	15.9326	36.7539	23.692	737.322	1.5	43.5	13.9323	480.355	42.6055	2739.85	9.5	132.5	-1215.41	-3	-42
RS34	Somali	F	20	18.jpg	Scorpion-Grasshopper	2	45	22.954	30.3548	13.9588	1330.7	8	64.5	22.9931	6.98145	5.6072	393.517	1.5	23.5	23.2058	14.2258	16.4145	2017.44	9	108	-686.744	-1	-43.5
RS35	Somali	F	21	01.jpg	Spider-Grasshopper	2	0	21.8101	30.5645	30.5188	1942.29	8.5	90	22.3665	29.1663	53.3499	1001.74	3	44	38.5364	21.5429	22.3263	2047.08	6.5	88.5	-104.795	2	1.5
RS35	Somali	F	21	02.jpg	Spider-Grasshopper	2	21.5	23.0699	23.3817	29.3091	2180.14	7	118	16.2135	36.6379	51.1684	397.929	1	20.5	90.0373	16.2783	13.9141	1925.11	3.5	92.5	255.035	3.5	25.5
RS35	Somali	F	21	03.jpg	Spider-Grasshopper	2	3.5	111.397	16.8933	13.1578	1728.27	6.5	88.5	17.0291	14.8986	44.3837	1455.82	3	83	21.096	16.3541	13.8037	1705.56	7.5	91	22.7075	-1	-2.5
RS35	Somali	F	21	04.jpg	Spider-Grasshopper	2	4	13.2774	15.1319	16.0846	641.251	1.5	34	14.1685	29.7964	38.1745	1131.4	4	52.5	30.4992	16.2849	13.8593	3086.55	5.5	168.5	-2445.3	-4	-134.5
RS35	Somali	F	21	05.jpg	Spider-Grasshopper	2	1.5	31.914	30.12	22.1287	1606.91	6	58.5	24.4619	14.4026	37.1851	1221.57	4.5	52.5	29.6717	15.0257	29.9079	2113.16	7	101	-506.258	-1	-42.5
RS35	Somali	F	21	06.jpg	Spider-Grasshopper	2	0	291.253	16.1454	30.1655	736.277	1.5	28	113.704	14.3251	15.0694	1281.19	5.5	56.5	13.9169	23.4936	14.5387	2984.64	8.5	152.5	-2248.36	-7	-124.5
RS35	Somali	F	21	07.jpg	Scorpion-Spider	1	0	105.875	29.6683	16.7183	1823.81	7	80	17.3658	15.0521	45.2001	1028.43	3	41	29.9836	16.6786	44.4604	2159.43	7	90	335.627	0	10
RS35	Somali	F	21	08.jpg	Scorpion-Spider	2	0	22.958	23.21	14.873	1447.24	6	62	30.4125	14.6089	37.6692	959.565	4	44	67.9109	81.0877	24.1124	2614.44	8.5	122.5	1167.2	2.5	60.5
RS35	Somali	F	21	09.jpg	Scorpion-Spider	2	0	24.0592	12.28	16.9744	1395.25	5	62	13.6249	14.9314	14.3364	873.344	4.5	43.5	16.3651	13.9473	32.249	2721.9	12	141	1326.65	7	79
RS35	Somali	F	21	10.jpg	Scorpion-Spider	2	0	21.5215	15.9591	30.818	2626.05	5	148.5	29.828	45.142	52.5393	1423.68	3	66.5	23.7049	14.6429	12.2229	952.071	6	53.5	-1673.98	1	-95
RS35	Somali	F	21	11.jpg	Scorpion-Spider	2	0	51.4854	22.4353	15.5673	844.124	3.5	47	30.1062	29.6784	52.4348	1314.49	5.5	58	30.0603	14.926	21.1713	2820.2	8	157	1976.07	4.5	110
RS35	Somali	F	21	12.jpg	Scorpion-Spider	2	0	30.0019	15.0799	38.085	1510.73	5	58.5	16.1525	30.7217	21.0797	1711.45	5.5	74.5	15.1074	83.3076	73.7173	1829.78	9.5	86	319.051	4.5	27.5
RS35	Somali	F	21	13.jpg	Scorpion-Grasshopper	2	0	30.0463	15.4018	22.5348	2234.28	9	115.5	23.5477	51.9322	38.9722	1008.7	3.5	40.5	28.9887	16.2137	22.3567	1762.68	5	84.5	471.602	4	31
RS35	Somali	F	21	14.jpg	Scorpion-Grasshopper	2	17	34.9389	25.2415	11.0742	2583.14	11	103	29.9113	37.3401	29.8979	630.392	2	22.5	14.0427	23.1933	30.6165	1358.58	6.5	50.5	1224.57	4.5	52.5
RS35	Somali	F	21	15.jpg	Scorpion-Grasshopper	2	5.5	19.4153	17.6628	22.3356	2736.75	12.5	127	118.522	23.4548	53.0556	1047.58	4.5	43.5	30.64	37.0501	21.8955	775.527	3	32.5	1961.23	9.5	94.5
RS35	Somali	F	21	16.jpg	Scorpion-Grasshopper	2	3.5	119.902	37.6386	15.2632	2021.62	9.5	77.5	22.0284	14.0262	30.9079	1188.82	6.5	49.5	13.3184	15.6766	16.0476	1661.09	5.5	75.5	360.537	4	2
RS35	Somali	F	21	17.jpg	Scorpion-Grasshopper	2	0	106.056	14.5196	21.4437	2507.97	11.5	118	16.1179	82.2993	36.4178	1549.52	1	65.5	21.7126	15.743	13.9733	945.603	2.5	42.5	1562.37	9	75.5
RS35	Somali	F	21	18.jpg	Scorpion-Grasshopper	1	0	269.13	30.517	14.5571	2164.79	4	110	16.4505	27.4052	16.8845	1461.63	1	86	17.002	14.8907	31.1706	1367.71	3	67	797.081	1	43
RS36	Somali	F	23	01.jpg	Spider-Grasshopper	1	0	17.33	27.6214	17.4588	1800.34	9	108	16.2288	27.799	17.3276	1024.9	3	59	12.7784	17.1084	15.4869	2169.11	2	129	-368.762	7	-21
RS36	Somali	F	23	02.jpg	Spider-Grasshopper	2	0	54.5756	29.6236	20.1542	1290.52	5.5	75	29.999	21.2412	23.7479	1365.66	6.5	73	14.5738	12.5981	17.6417	2338.05	6.5	137	-1047.53	-1	-62
RS36	Somali	F	23	03.jpg	Spider-Grasshopper	2	0	15.0467	16.2257	22.3022	1569.7	4	93	14.2421	30.9147	36.7884	2649.59	1	146.5	13.3932	14.6067	16.3688	776.183	3	45	793.515	1	48
RS36	Somali	F	23	04.jpg	Spider-Grasshopper	1	0	17.2504	27.3613	17.4317	390.452	1	19	15.0581	29.7704	15.2254	3853.92	14	202	17.307	12.7551	32.0132	780.001	4	34	-389.549	-3	-15
RS36	Somali	F	23	05.jpg	Spider-Grasshopper	1	0	16.9372	15.6031	12.0611	2612.19	8	157	15.076	29.0351	15.7533	2074.13	5	125	14.7669	31.3085	13.6994	321.785	1	19	2290.4	7	138
RS36	Somali	F	23	06.jpg	Spider-Grasshopper	1	0	12.3966	17.3412	15.1924	1502.02	2	88	12.5285	33.4636	11.8839	2836.18	5	168	12.2533	17.2645	15.0615	657.08	4	38	844.941	-2	50
RS36	Somali	F	23	07.jpg	Scorpion-Spider	1	0	33.7314	28.5631	15.6824	1972.88	12	117	11.6255	17.5043	15.0942	1199.98	5	73	12.7993	17.1175	28.7604	1821.24	6	107	-151.645	-6	-10
RS36	Somali	F	23	10.jpg	Scorpion-Spider	1	0	12.3985	33.6255	11.4599	561.019	1	29	11.9585	36.3365	74.4592	1699.78	5	100	15.285	30.9131	26.0548	2746.11	9	156	2185.1	8	127
RS36	Somali	F	23	11.jpg	Scorpion-Spider	1	0	17.3428	15.1124	12.6072	1363.27	8	82	14.956	12.6706	17.3444	3171.97	2	191	11.9138	17.6475	14.9789	459.524	2	26	-903.743	-6	-56
RS36	Somali	F	23	12.jpg	Scorpion-Spider	1	0	12.2165	17.8735	15.001	360.036	1	19	17.7043	44.0825	46.1519	134.717	1	7	12.631	17.7313	27.1277	4499.45	7	268	4139.41	6	249
RS36	Somali	F	23	13.jpg	Scorpion-Grasshopper	1	0	12.1495	19.8747	14.1463	3470.69	12	208	16.2521	72.702	32.6554	1004.36	2	60	33.3424	12.4829	14.7855	517.093	3	30	2953.6	9	178
RS36	Somali	F	23	15.jpg	Scorpion-Grasshopper	2	0	30.9588	16.3961	20.2897	1143.96	5	65	21.1704	29.5204	14.7614	1251.37	3	73.5	14.154	22.7523	22.1362	2617.57	8.5	139	-1473.61	-3.5	-74
RS36	Somali	F	23	16.jpg	Scorpion-Grasshopper	1	0	152.194	17.6488	14.8172	2785.86	11	157	17.166	15.2364	30.8607	1903.42	7	107	15.0589	31.0515	14.0965	321.779	1	16	2464.08	10	141
RS36	Somali	F	23	18.jpg	Scorpion-Grasshopper	1	0	14.7766	12.4826	33.6982	148.922	1	9	12.6442	17.3683	15.0924	555.646	1	33	17.4053	28.8282	16.3174	4290.22	5	254	-4141.3	-4	-245
RS37	Somali	F	19	01.jpg	Spider-Grasshopper	2	0	22.6954	31.2739	13.143	3416.23	17.5	202.5	96.4021	15.8584	27.954	1244.4	3	72.5	15.7142	15.5358	12.966	323.056	1.5	19.5	3093.17	16	183
RS37	Somali	F	19	02.jpg	Spider-Grasshopper	2	0	571.077	19.4672	84.5937	1188.41	1.5	54	5.7956	-1	-1	11.5564	0	0.5	33.3974	12.4862	24.1534	3690.2	8	217.5	-2501.79	-6.5	-163.5
RS37	Somali	F	19	03.jpg	Spider-Grasshopper	2	0	201.195	75.8822	42.4509	3939.19	13	212.5	14.1458	13.9108	7.1016	120.089	0.5	7	87.9836	16.9775	29.871	952.973	4	53.5	2986.22	9	159
RS37	Somali	F	19	04.jpg	Spider-Grasshopper	2	0	22.911	13.4529	15.2263	2605.59	13.5	150.5	22.957	44.4701	37.1436	1118.43	1	66.5	21.8159	15.7629	36.8862	1281.88	4	76.5	1323.7	9.5	74
RS37	Somali	F	19	05.jpg	Spider-Grasshopper	2	0	107.208	13.3024	16.0763	3041.46	10	170.5	22.6667	23.4108	12.2405	1432.19	1.5	84.5	15.1362	22.3427	23.1549	573.616	2	33	2467.84	8	137.5
RS37	Somali	F	19	06.jpg	Spider-Grasshopper	2	0	225.255	14.5812	16.4993	3446.35	20.5	200	12.6456	31.4215	23.2292	1039.21	2.5	58.5	17.0677	14.763	12.9235	577.335	2.5	34.5	2869.02	18	165.5
RS37	Somali	F	19	07.jpg	Scorpion-Spider	2	0	22.9507	23.5075	12.3101	2342.15	10.5	138	14.3271	21.8726	61.3174	1274.97	1	76.5	13.1908	14.8225	16.288	1391.77	5	79	-950.382	-5.5	-59
RS37	Somali	F	19	08.jpg	Scorpion-Spider	2	0	22.2487	15.9884	20.3675	2002.91	8.5	112.5	22.8016	31.0862	12.9675	292.273	0.5	17	15.6726	31.3356	27.9186	2692.84	8.5	153.5	689.93	0	41
RS37	Somali	F	19	09.jpg	Scorpion-Spider	2	0	794.972	13.8201	23.6215	1558.71	4	69	6.99145	22.4685	5.56225	727.391	0.5	43	15.0937	15.7985	13.8851	2553.45	11	147	994.736	7	78
RS37	Somali	F	19	10.jpg	Scorpion-Spider	2	0	13.922	14.9031	16.2429	629.152	2.5	36	23.7736	29.3676	59.5048	1315.85	1	79	14.3901	24.0719	12.4878	3067.84	15	177	2438.69	12.5	141
RS37	Somali	F	19	11.jpg	Scorpion-Spider	2	0	13.4761	24.2512	21.9155	2189.17	4	123.5	24.7816	50.2861	8.0146	284.988	0.5	15	19.9552	17.1069	29.6444	2524.74	9.5	150.5	335.564	5.5	27
RS37	Somali	F	19	12.jpg	Scorpion-Spider	2	0	15.134	12.2771	17.3756	692.369	2.5	41	17.1388	21.525	14.7115	958.676	2	55.5	21.9382	46.3011	28.6101	3362.45	11.5	198.5	2670.08	9	157.5
RS37	Somali	F	19	13.jpg	Scorpion-Grasshopper	2	0	14.2712	14.9945	23.2646	3330.46	15.5	193	16.9185	21.4072	38.2741	754.365	1	40.5	115.109	13.2142	28.4996	910.713	3	49	2419.75	12.5	144
RS37	Somali	F	19	14.jpg	Scorpion-Grasshopper	2	0	24.6446	20.5323	24.5874	3364.44	16.5	199.5	127.83	13.5593	37.1085	501.004	1.5	18	22.9673	14.6386	23.0373	1174.26	3	69	2190.19	13.5	130.5
RS37	Somali	F	19	15.jpg	Scorpion-Grasshopper	2	0	24.0718	21.0134	15.8972	2375.89	11.5	143	112.08	13.7626	15.2113	1274.69	2.5	73.5	16.0942	37.0473	21.9409	1351.16	7	76.5	1024.72	4.5	66.5
RS37	Somali	F	19	16.jpg	Scorpion-Grasshopper	2	0	17.1219	15.3267	30.1459	3339.13	10	190	16.7843	60.016	21.7047	1160.68	2	68.5	22.8747	13.4745	45.2604	489.633	2.5	26.5	2849.5	7.5	163.5
RS37	Somali	F	19	17.jpg	Scorpion-Grasshopper	2	0	17.3308	27.7345	47.8025	2419.81	12.5	138.5	22.1195	46.2978	51.7341	1252.06	1	75	21.1093	24.1557	13.7182	1326.14	6	72	1093.68	6.5	66.5
RS37	Somali	F	19	18.jpg	Scorpion-Grasshopper	2	0	15.9182	13.9282	29.199	2209.04	11	129.5	12.9257	16.8223	66.2807	1595.08	3	91	31.9392	12.9374	22.8561	1198.42	7	69	1010.62	4	60.5
RS38	Somali	F	21	01.jpg	Spider-Grasshopper	2	6.5	37.33	13.4317	14.9094	2887.14	16	137.5	17.2361	12.5256	8.8475	552.336	1.5	31	15.7554	22.4207	13.4097	1430.64	6.5	73	1456.5	9.5	64.5
RS38	Somali	F	21	02.jpg	Spider-Grasshopper	1	0	30.1029	14.172	29.7065	1682.13	4	59	15.1846	11.6142	33.328	1193.17	3	70	18.3362	15.1888	27.7687	2119.39	4	88	-437.265	0	-29
RS38	Somali	F	21	03.jpg	Spider-Grasshopper	2	1	31.3197	15.1927	20.6691	1808.25	5	93.5	24.22	14.9012	30.8795	1337.47	2.5	63	18.3558	21.5578	14.3193	1827.11	5	90	-18.8632	0	3.5
RS38	Somali	F	21	04.jpg	Spider-Grasshopper	2	1.5	10.9315	18.3373	21.4566	2497.07	16	125	23.9892	20.9231	37.2379	748.846	2	40	103.999	24.2933	37.52	1726.09	6.5	82	770.985	9.5	43
RS38	Somali	F	21	05.jpg	Spider-Grasshopper	2	5.5	15.9979	13.1261	15.4917	1178.23	4.5	61.5	14.1554	32.9277	29.5529	948.59	2	56	12.3194	24.2034	15.0173	2776.04	9	154	-1597.81	-4.5	-92.5
RS38	Somali	F	21	06.jpg	Spider-Grasshopper	2	12	29.8526	14.0226	21.3376	2696.45	13.5	134.5	17.5329	7.4074	14.2606	144.049	0.5	7.5	21.2604	15.3782	16.5552	1915.49	8.5	103.5	780.961	5	31
RS38	Somali	F	21	07.jpg	Scorpion-Spider	2	0	104.798	22.7442	19.5257	2261.39	11	109	24.8021	37.0212	29.2082	889.81	1.5	46.5	11.7263	18.3972	21.1872	1843.62	10	94	-417.772	-1	-15
RS38	Somali	F	21	08.jpg	Scorpion-Spider	2	8	25.2898	19.4175	24.9369	1898.1	8	96.5	20.8424	23.5945	14.9819	623.217	3	36.5	23.1903	14.5058	22.4619	2345.61	13	135	447.514	5	38.5
RS38	Somali	F	21	09.jpg	Scorpion-Spider	2	0	28.9264	16.1137	22.3844	936.798	4	45.5	25.0464	42.9318	45.5152	1192.37	2	63	91.5111	52.317	30.5818	2881.39	12	138.5	1944.59	8	93
RS38	Somali	F	21	10.jpg	Scorpion-Spider	2	0	18.3461	74.7518	30.9293	2148.76	10	112.5	22.8941	31.5583	14.8827	832.232	1.5	42.5	24.0266	30.8992	27.4007	2018.48	9.5	106.5	-130.282	-0.5	-6
RS38	Somali	F	21	11.jpg	Scorpion-Spider	2	0	11.3045	40.9805	20.9161	1438.25	6	81.5	23.3752	20.5715	32.3614	652.843	1.5	37.5	16.8595	13.2484	22.5789	2910.05	9.5	158	1471.8	3.5	76.5
RS38	Somali	F	21	12.jpg	Scorpion-Spider	2	10	30.9822	29.2979	15.3028	2590.76	14	125	15.3706	11.8377	18.0243	512.587	2	28	20.2188	16.6443	22.6076	1717.43	9.5	78.5	-873.332	-4.5	-46.5
RS38	Somali	F	21	13.jpg	Scorpion-Grasshopper	2	2.5	173.293	16.6823	14.8379	2082.66	7	95.5	21.1552	51.6762	4.3759	403.934	1	17	37.2348	22.0047	23.8857	2477.72	12.5	121	-395.063	-5.5	-25.5
RS38	Somali	F	21	14.jpg	Scorpion-Grasshopper	2	3	21.851	22.5849	23.2162	3737.37	19.5	200.5	16.7588	4.9216	8.4551	584.981	1.5	28.5	11.6587	18.2451	15.3227	582.822	2.5	30.5	3154.55	17	170
RS38	Somali	F	21	15.jpg	Scorpion-Grasshopper	2	0	21.0979	15.9946	13.5131	2961.71	17	136	14.2874	23.0784	52.5355	924.345	2	49.5	13.4612	24.0926	30.0064	1113.35	5	55	1848.36	12	81
RS38	Somali	F	21	16.jpg	Scorpion-Grasshopper	2	0	21.1516	16.2016	22.8276	2894.83	14	144	36.338	44.4123	62.3188	766.642	1.5	42	60.668	22.0851	22.4129	1340.63	4	55.5	1554.21	10	88.5
RS38	Somali	F	21	17.jpg	Scorpion-Grasshopper	2	15.5	14.4667	25.049	19.9664	2934.04	14.5	137.5	90.0495	14.8072	16.7653	578.719	1.5	30.5	18.8575	25.844	12.8218	1188.07	6	51.5	1745.97	8.5	86
RS38	Somali	F	21	18.jpg	Scorpion-Grasshopper	2	0	83.0967	12.494	15.0968	2393.29	10	108.5	30.2686	39.5106	41.0494	706.265	1	35.5	20.7062	16.7682	22.4113	1899.12	5	87	494.172	5	21.5
RS39	Somali	F	23	01.jpg	Spider-Grasshopper	2	0.5	15.5037	16.1786	13.6072	2013.2	7	107.5	105.051	14.852	20.9566	933.378	3.5	48	12.516	39.2143	14.8788	1953.62	10.5	103.5	59.5829	-3.5	4
RS39	Somali	F	23	02.jpg	Spider-Grasshopper	2	0	23.5827	15.1383	13.7705	1784.64	10	101	20.1242	25.0437	28.4318	621.222	2.5	29.5	13.2977	16.6184	22.5429	2592.87	14.5	147	-808.222	-4.5	-46
RS39	Somali	F	23	03.jpg	Spider-Grasshopper	2	0	22.0551	15.5503	14.1027	2304.28	10	129.5	11.3252	17.5374	49.9476	425.435	1.5	20	187.5	21.3085	22.8407	2276.08	10.5	123.5	28.204	-0.5	6
RS39	Somali	F	23	04.jpg	Spider-Grasshopper	2	0	23.4004	14.9053	44.2945	2266.96	13	91	16.0284	15.3708	13.6239	735.224	3	33	143.978	21.5362	23.0531	1999.65	6.5	87.5	267.307	6.5	3.5
RS39	Somali	F	23	05.jpg	Spider-Grasshopper	2	0	23.8834	21.3651	14.7355	2369.72	9.5	139.5	15.1889	16.0558	20.3507	938.761	3.5	47	99.5798	20.8411	15.6797	1701.59	8	94.5	668.126	1.5	45
RS39	Somali	F	23	06.jpg	Spider-Grasshopper	2	0	14.1969	14.7808	16.2005	1702.12	8.5	96	13.8117	22.731	30.7394	738.342	1	42.5	22.9715	30.9412	13.5225	2561.18	12.5	139.5	-859.054	-4	-43.5
RS39	Somali	F	23	07.jpg	Scorpion-Spider	2	0	15.0853	16.1222	13.6534	869.855	5	51	32.3849	12.9663	23.1152	986.025	3	58.5	13.9108	14.5725	16.1702	3127.01	12.5	173	2257.15	7.5	122
RS39	Somali	F	23	08.jpg	Scorpion-Spider	2	0	16.126	13.3345	31.2058	2459.77	10.5	137	16.3972	22.4959	20.5592	959.533	2.5	57	17.0015	15.2536	13.0197	1575.87	7.5	85	-883.897	-3	-52
RS39	Somali	F	23	09.jpg	Scorpion-Spider	2	0	15.0095	22.7253	39.4316	1576.39	9	92	84.0254	22.7778	19.5921	442.764	1.5	25	76.2091	15.188	30.3273	3010.44	13	163.5	1434.05	4	71.5
RS39	Somali	F	23	10.jpg	Scorpion-Spider	2	0	13.9076	16.2334	14.2097	1740.51	11.5	96.5	23.1574	118.548	23.5559	1350.52	6	60.5	112.467	21.7077	15.5734	1919.24	12	99	178.737	0.5	2.5
RS39	Somali	F	23	11.jpg	Scorpion-Spider	2	0	31.6737	13.1335	16.891	1361.31	7	75	23.5048	45.8806	27.8392	1020.46	1	60.5	13.1263	14.7671	16.3393	2610.88	11	141.5	1249.57	4	66.5
RS39	Somali	F	23	12.jpg	Scorpion-Spider	2	0	15.8095	14.3605	22.8556	1316.43	8	70	17.1012	27.609	17.6502	1082.9	5	63	90.4753	22.8205	21.6718	2610.2	15	130	1293.76	7	60
RS39	Somali	F	23	13.jpg	Scorpion-Grasshopper	2	0	16.0653	14.6311	23.0723	2011.29	8	108.5	15.9916	23.1842	21.6269	708.89	1.5	41	83.4159	21.2985	24.0827	2275.84	12.5	133	-264.553	-4.5	-24.5
RS39	Somali	F	23	14.jpg	Scorpion-Grasshopper	2	9	1096.62	11.7301	33.8702	2290.11	8	98	21.2441	8.52745	12.9047	674.627	0.5	40	14.6755	15.5789	21.3442	1905.12	9.5	102.5	384.996	-1.5	-4.5
RS39	Somali	F	23	15.jpg	Scorpion-Grasshopper	2	0	14.6296	15.0108	15.7922	2628.69	14.5	145.5	60.8058	30.6007	22.4461	747.066	2.5	40.5	15.0682	17.2553	13.6679	1581.24	7	86	1047.45	7.5	59.5
RS39	Somali	F	23	16.jpg	Scorpion-Grasshopper	2	0	16.4095	23.0677	22.548	2321.51	13	130	23.2445	15.4141	28.596	1410.09	5	77.5	14.3032	16.6124	13.2746	1266.08	6	71.5	1055.43	7	58.5
RS39	Somali	F	23	17.jpg	Scorpion-Grasshopper	2	0	116.58	16.6194	38.053	2304.59	10.5	125	25.3398	28.3147	38.6321	882.395	4.5	41.5	74.9279	22.6047	21.6469	1814.98	9.5	100.5	489.605	1	24.5
RS39	Somali	F	23	18.jpg	Scorpion-Grasshopper	2	0	21.542	15.8451	21.2843	2760.03	14	160.5	13.4821	15.2218	16.111	1237.64	1.5	72	68.3769	15.2565	11.9806	1008.42	4	58.5	1751.62	10	102
RS40	Somali	F	22	01.jpg	Spider-Grasshopper	1	0	12.6878	17.0562	15.2566	3046.06	7	180	12.4734	63.3062	26.7754	197.237	1	10	17.1756	14.9736	13.1484	1767.51	5	102	1278.55	2	78
RS40	Somali	F	22	02.jpg	Spider-Grasshopper	2	0	31.3571	13.9971	20.9416	3242.91	8.5	186.5	107.352	13.5107	22.5745	1419.35	2.5	70.5	84.1586	21.6839	29.7521	293.942	2	14.5	2948.96	6.5	172
RS40	Somali	F	22	03.jpg	Spider-Grasshopper	2	0	77.0383	13.1736	20.9934	3077.26	6	170.5	23.5172	15.1238	111.017	1624.19	4.5	75.5	22.0093	15.3076	14.6286	269.942	1.5	14.5	2807.32	4.5	156
RS40	Somali	F	22	04.jpg	Spider-Grasshopper	2	24.5	19.7705	17.3019	15.0554	3650.47	8	212.5	14.8362	30.077	37.513	422.965	2	21.5	23.7276	20.9885	31.9751	468.301	3.5	26.5	3182.17	4.5	186
RS40	Somali	F	22	05.jpg	Spider-Grasshopper	1	0	12.2523	14.9373	12.9525	3824.89	17	222	17.3175	15.0397	12.8219	825.866	4	48	29.8668	15.1056	31.0195	344.355	3	20	3480.54	14	202
RS40	Somali	F	22	06.jpg	Spider-Grasshopper	1	0	15.375	29.623	15.3408	3239.53	11	180	15.3215	13.6701	32.8375	1013.04	5	60	16.8195	29.7404	28.5866	744.507	5	32	2495.02	6	148
RS40	Somali	F	22	07.jpg	Scorpion-Spider	2	0	76.1037	16.3559	14.0836	456.777	2	23	38.4832	21.6212	36.9143	1274.32	2.5	64.5	22.467	22.6648	20.9164	3258.97	4.5	190	2802.19	2.5	167
RS40	Somali	F	22	08.jpg	Scorpion-Spider	1	0	12.4605	90.1923	77.3639	2078.29	10	118	-1	-1	-1	0	0	0	29.7525	15.2353	29.8809	2926.02	5	171	847.729	-5	53
RS40	Somali	F	22	09.jpg	Scorpion-Spider	1	0	28.4145	31.4802	29.7989	1212.46	5	69	12.1506	17.5184	45.1986	1831.79	2	92	32.4898	12.2824	17.123	1943.54	10	92	731.074	5	23
RS40	Somali	F	22	10.jpg	Scorpion-Spider	2	0	15.2633	23.3818	13.1348	2257.09	14	124.5	24.7023	19.3742	24.4224	684.935	0.5	38.5	28.7054	47.8308	36.04	2045.46	7	115	-211.638	-7	-9.5
RS40	Somali	F	22	11.jpg	Scorpion-Spider	2	0	14.7251	16.3976	13.8434	946.115	4	54.5	15.1126	23.6968	6.30435	737.15	1	35.5	23.1211	23.0988	30.1419	3311.63	14.5	188.5	2365.51	10.5	134
RS40	Somali	F	22	12.jpg	Scorpion-Spider	2	0	20.7452	17.2601	13.0714	604.45	2	34	22.1918	23.8353	14.0529	1026.55	1.5	50.5	22.559	28.7055	16.4215	3360.69	13.5	194.5	2756.24	11.5	160.5
RS40	Somali	F	22	13.jpg	Scorpion-Grasshopper	2	0	13.4178	14.6914	16.2214	3465.12	13.5	193.5	13.5911	31.3375	36.4401	1303.78	3	75	17.6788	29.4053	59.2994	241.261	1.5	12.5	3223.86	12	181
RS40	Somali	F	22	14.jpg	Scorpion-Grasshopper	2	0	22.6365	14.8144	16.1883	3394.48	11	201	37.2049	15.1658	240.715	1254.89	3.5	49	13.8186	23.6447	14.5127	356.462	1.5	20	3038.02	9.5	181
RS40	Somali	F	22	15.jpg	Scorpion-Grasshopper	2	0	13.5885	14.9628	16.2756	3524.35	11.5	198	15.7763	5.8713	8.04605	374.582	1	21	24.4671	51.9131	15.2729	1098.69	1	56.5	2425.65	10.5	141.5
RS40	Somali	F	22	16.jpg	Scorpion-Grasshopper	1	0	17.1089	15.0574	13.1601	4560.72	12	270	15.3845	29.3868	73.6087	298.96	1	18	11.913	17.0905	15.0984	134.999	1	8	4425.73	11	262
RS40	Somali	F	22	17.jpg	Scorpion-Grasshopper	1	0	15.1317	15.1952	31.0605	4161.5	16	245	629.866	16.7474	59.6593	632.647	1	17	14.6525	12.9222	17.1939	509.192	1	29	3652.31	15	216
RS40	Somali	F	22	18.jpg	Scorpion-Grasshopper	1	0	17.133	15.1497	12.7596	3516.73	13	207	135.211	11.4258	18.5161	591.875	4	32	12.9505	17.1712	14.7	894.408	3	31	2622.32	10	176
RS41	Somali	M	25	01.jpg	Spider-Grasshopper	1	0	12.6878	17.0562	15.2566	3046.06	7	180	12.4734	63.3062	26.7754	197.237	1	10	17.1756	14.9736	13.1484	1767.51	5	102	1278.55	2	78
RS41	Somali	M	25	02.jpg	Spider-Grasshopper	2	0	31.3571	13.9971	20.9416	3242.91	8.5	186.5	107.352	13.5107	22.5745	1419.35	2.5	70.5	84.1586	21.6839	29.7521	293.942	2	14.5	2948.96	6.5	172
RS41	Somali	M	25	03.jpg	Spider-Grasshopper	2	0	77.0383	13.1736	20.9934	3077.26	6	170.5	23.5172	15.1238	111.017	1624.19	4.5	75.5	22.0093	15.3076	14.6286	269.942	1.5	14.5	2807.32	4.5	156
RS41	Somali	M	25	04.jpg	Spider-Grasshopper	2	24.5	19.7705	17.3019	15.0554	3650.47	8	212.5	14.8362	30.077	37.513	422.965	2	21.5	23.7276	20.9885	31.9751	468.301	3.5	26.5	3182.17	4.5	186
RS41	Somali	M	25	05.jpg	Spider-Grasshopper	1	0	12.2523	14.9373	12.9525	3824.89	17	222	17.3175	15.0397	12.8219	825.866	4	48	29.8668	15.1056	31.0195	344.355	3	20	3480.54	14	202
RS41	Somali	M	25	06.jpg	Spider-Grasshopper	1	0	15.375	29.623	15.3408	3239.53	11	180	15.3215	13.6701	32.8375	1013.04	5	60	16.8195	29.7404	28.5866	744.507	5	32	2495.02	6	148
RS41	Somali	M	25	07.jpg	Scorpion-Spider	2	0	76.1037	16.3559	14.0836	456.777	2	23	38.4832	21.6212	36.9143	1274.32	2.5	64.5	22.467	22.6648	20.9164	3258.97	4.5	190	2802.19	2.5	167
RS41	Somali	M	25	08.jpg	Scorpion-Spider	1	0	12.4605	90.1923	77.3639	2078.29	10	118	-1	-1	-1	0	0	0	29.7525	15.2353	29.8809	2926.02	5	171	847.729	-5	53
RS41	Somali	M	25	09.jpg	Scorpion-Spider	1	0	28.4145	31.4802	29.7989	1212.46	5	69	12.1506	17.5184	45.1986	1831.79	2	92	32.4898	12.2824	17.123	1943.54	10	92	731.074	5	23
RS41	Somali	M	25	10.jpg	Scorpion-Spider	2	0	15.2633	23.3818	13.1348	2257.09	14	124.5	24.7023	19.3742	24.4224	684.935	0.5	38.5	28.7054	47.8308	36.04	2045.46	7	115	-211.638	-7	-9.5
RS41	Somali	M	25	11.jpg	Scorpion-Spider	2	0	14.7251	16.3976	13.8434	946.115	4	54.5	15.1126	23.6968	6.30435	737.15	1	35.5	23.1211	23.0988	30.1419	3311.63	14.5	188.5	2365.51	10.5	134
RS41	Somali	M	25	12.jpg	Scorpion-Spider	2	0	20.7452	17.2601	13.0714	604.45	2	34	22.1918	23.8353	14.0529	1026.55	1.5	50.5	22.559	28.7055	16.4215	3360.69	13.5	194.5	2756.24	11.5	160.5
RS41	Somali	M	25	13.jpg	Scorpion-Grasshopper	2	0	13.4178	14.6914	16.2214	3465.12	13.5	193.5	13.5911	31.3375	36.4401	1303.78	3	75	17.6788	29.4053	59.2994	241.261	1.5	12.5	3223.86	12	181
RS41	Somali	M	25	14.jpg	Scorpion-Grasshopper	2	0	22.6365	14.8144	16.1883	3394.48	11	201	37.2049	15.1658	240.715	1254.89	3.5	49	13.8186	23.6447	14.5127	356.462	1.5	20	3038.02	9.5	181
RS41	Somali	M	25	15.jpg	Scorpion-Grasshopper	2	0	13.5885	14.9628	16.2756	3524.35	11.5	198	15.7763	5.8713	8.04605	374.582	1	21	24.4671	51.9131	15.2729	1098.69	1	56.5	2425.65	10.5	141.5
RS41	Somali	M	25	16.jpg	Scorpion-Grasshopper	1	0	17.1089	15.0574	13.1601	4560.72	12	270	15.3845	29.3868	73.6087	298.96	1	18	11.913	17.0905	15.0984	134.999	1	8	4425.73	11	262
RS41	Somali	M	25	17.jpg	Scorpion-Grasshopper	1	0	15.1317	15.1952	31.0605	4161.5	16	245	629.866	16.7474	59.6593	632.647	1	17	14.6525	12.9222	17.1939	509.192	1	29	3652.31	15	216
RS41	Somali	M	25	18.jpg	Scorpion-Grasshopper	1	0	17.133	15.1497	12.7596	3516.73	13	207	135.211	11.4258	18.5161	591.875	4	32	12.9505	17.1712	14.7	894.408	3	31	2622.32	10	176
RS42	Somali	M	25	01.jpg	Spider-Grasshopper	2	3	14.9599	13.5122	22.6742	2318.75	9.5	117.5	24.3407	30.1759	21.6668	371.902	1	21	285.186	22.3888	14.8103	2262.36	10.5	120.5	56.3936	-1	-3
RS42	Somali	M	25	02.jpg	Spider-Grasshopper	2	17.5	29.3037	14.9542	22.6931	3606.59	11.5	118.5	14.825	15.3377	15.7684	202.559	1	12	14.9429	22.1822	15.3099	994.454	4	40	2612.14	7.5	78.5
RS42	Somali	M	25	03.jpg	Spider-Grasshopper	2	29	16.4157	29.7323	14.6068	2800.03	14	145	23.4646	15.7424	13.5651	421.585	1.5	22.5	40.0536	162.416	14.8205	1233.38	5.5	58.5	1566.65	8.5	86.5
RS42	Somali	M	25	04.jpg	Spider-Grasshopper	2	36.5	14.9135	36.5954	15.8055	2714.75	13	137.5	13.3646	16.8443	12.2163	221.913	1.5	12	21.7816	15.9175	20.6097	1461.59	5	87	1253.16	8	50.5
RS42	Somali	M	25	05.jpg	Spider-Grasshopper	2	31.5	15.346	22.0114	16.0331	1897.13	9.5	109	100.214	12.9952	22.0806	182.996	0.5	9	181.091	13.8589	14.6493	2346.69	5.5	134.5	-449.568	4	-25.5
RS42	Somali	M	25	06.jpg	Spider-Grasshopper	2	15.5	14.8035	23.5681	14.0467	2841.98	8.5	166.5	7.0528	7.13895	14.4772	555.049	1.5	23	202.055	15.243	14.8882	1290.63	4.5	60.5	1551.35	4	106
RS42	Somali	M	25	07.jpg	Scorpion-Spider	2	2.5	23.1385	22.7313	14.548	674.458	3	36.5	15.3817	24.7555	13.5825	503.307	3	30	202.767	14.8881	38.3105	3832.56	12.5	222	3158.11	9.5	185.5
RS42	Somali	M	25	08.jpg	Scorpion-Spider	2	24	17.0352	14.7458	13.565	1238.1	4.5	47	24.5654	19.9549	16.1275	187.975	0.5	10	38.5041	28.4365	37.8419	2384	6.5	68	1145.89	2	21
RS42	Somali	M	25	09.jpg	Scorpion-Spider	2	11	12.6701	14.9524	15.6833	700.426	4.5	42	21.9782	7.3112	7.04335	659.903	3	39	622.652	14.3162	23.556	3316.9	16.5	149	2616.47	12	107
RS42	Somali	M	25	10.jpg	Scorpion-Spider	2	10.5	22.6664	37.4972	23.4568	2024.29	7.5	102.5	22.6026	23.4662	21.8513	371.18	2	19	37.6509	22.2501	37.115	2415.19	8.5	102.5	390.9	1	0
RS42	Somali	M	25	11.jpg	Scorpion-Spider	2	0	25.0499	13.8401	38.2245	2179.66	9.5	84.5	22.5948	21.8346	16.4782	337.461	1.5	18.5	12.8593	16.6623	14.8052	2485.26	11	133	305.6	1.5	48.5
RS42	Somali	M	25	12.jpg	Scorpion-Spider	2	0	20.6493	16.4537	20.6026	2251.4	7.5	123.5	13.0625	17.2857	6.74525	120.286	0.5	7.5	159.933	12.9847	16.7389	2623.78	10.5	148.5	372.383	3	25
RS42	Somali	M	25	13.jpg	Scorpion-Grasshopper	2	37	44.6933	15.1249	22.8027	3087.75	12.5	182	7.04445	6.84955	6.98615	105.541	1	6.5	15.267	14.8095	14.8517	1183.07	7.5	67.5	1904.67	5	114.5
RS42	Somali	M	25	14.jpg	Scorpion-Grasshopper	2	27.5	15.0291	14.8211	23.2326	3262.72	14.5	157	14.7311	15.307	30.4807	285.012	2.5	17	23.4241	13.9451	15.0609	989.663	4.5	55.5	2273.06	10	101.5
RS42	Somali	M	25	15.jpg	Scorpion-Grasshopper	1	50	15.8	10.4275	19.0386	2612.1	15	142	15.4915	29.3449	42.5774	452.258	2	24	18.8766	15.2229	30.6488	1027.02	6	54	1585.08	9	88
RS42	Somali	M	25	16.jpg	Scorpion-Grasshopper	2	6	735.055	12.9943	23.5072	3954.71	19	182	14.9184	21.8041	-1	93.4356	0.5	4.5	90.4976	15.0148	13.0662	543.334	2.5	30	3411.37	16.5	152
RS42	Somali	M	25	17.jpg	Scorpion-Grasshopper	2	39.5	14.6001	15.7263	14.2705	2463.3	12	139	23.0531	14.4862	15.9085	337.972	2.5	20.5	23.6404	14.1515	14.758	1514.97	9	71	948.33	3	68
RS42	Somali	M	25	18.jpg	Scorpion-Grasshopper	2	23.5	24.8438	13.6752	15.6994	3540.05	17.5	175	24.8982	27.0017	16.1637	203.098	0.5	11	14.73	21.3547	23.3832	839.356	3.5	44	2700.7	14	131
RS43	Somali	M	21	01.jpg	Spider-Grasshopper	2	23.5	75.4798	60.2605	30.4071	1308.66	4	41.5	59.2792	45.1788	37.5276	742.336	2	20.5	158.519	21.604	30.0985	2242.65	6	64	-933.993	-2	-22.5
RS43	Somali	M	21	02.jpg	Spider-Grasshopper	2	0	457.18	30.2152	104.062	2613.1	7	62	13.9381	6.94955	15.2799	344.195	1	8.5	98.711	29.9423	231.828	1860.8	5	43.5	752.297	2	18.5
RS43	Somali	M	21	03.jpg	Spider-Grasshopper	1	12	12.8994	32.2639	12.9044	2107.18	10	97	14.1177	13.1361	77.33	493.392	2	27	11.9892	17.847	15.4597	2198.69	12	107	-91.508	-2	-10
RS43	Somali	M	21	04.jpg	Spider-Grasshopper	2	17.5	28.6563	16.4837	22.1419	2748.27	11	97	44.5536	44.4828	22.0238	690.056	0.5	9	52.8584	29.5366	22.9986	1160.96	4.5	42	1587.31	6.5	55
RS43	Somali	M	21	05.jpg	Spider-Grasshopper	1	30	14.9599	15.2246	14.7822	2341.95	11	79	89.5992	-1	-1	60.115	0	1	14.0122	14.4848	15.4955	1805.79	9	56	536.159	2	23
RS43	Somali	M	21	06.jpg	Spider-Grasshopper	2	25	37.2848	30.6668	19.8251	1586.28	9	71	22.6269	13.509	24.4658	254.489	1.5	12.5	61.2251	29.0548	31.3085	2456.21	7	68	-869.933	2	3
RS43	Somali	M	21	07.jpg	Scorpion-Spider	2	24	83.048	61.0637	45.0012	2486.14	9.5	71	382.331	45.7436	6.26155	420.852	1.5	8.5	23.0664	29.3879	68.1654	1338.21	6.5	45.5	-1147.94	-3	-25.5
RS43	Somali	M	21	08.jpg	Scorpion-Spider	2	1	31.019	30.7582	13.5143	1717.83	5.5	57	43.4734	24.1211	29.6545	756.994	1.5	21	346.588	29.5965	29.5629	2475.94	5.5	74.5	758.106	0	17.5
RS43	Somali	M	21	09.jpg	Scorpion-Spider	2	0.5	37.7171	46.5926	21.6433	1438.82	4.5	57	27.8814	31.2623	15.2297	670.375	1.5	9.5	21.3667	15.8749	30.5608	2851.5	7	101	1412.68	2.5	44
RS43	Somali	M	21	10.jpg	Scorpion-Spider	1	53	59.8364	75.0764	15.0914	735.019	1	15	15.121	75.1635	-1	142.576	0	3	44.4596	30.261	14.2107	2646.8	1	49	1911.78	0	34
RS43	Somali	M	21	11.jpg	Scorpion-Spider	2	9	72.2431	21.6628	15.4481	2272.69	7	90.5	30.8511	29.9546	24.045	839.297	1.5	24.5	27.3677	16.4505	50.6448	1732.3	3.5	53	-540.394	-3.5	-37.5
RS43	Somali	M	21	12.jpg	Scorpion-Spider	1	23	73.1395	45.9331	195.5	2323.19	4	44	42.7459	90.0283	45.3922	803.178	0	16	164.687	222.937	92.2327	1115.71	1	15	-1207.48	-3	-29
RS43	Somali	M	21	13.jpg	Scorpion-Grasshopper	2	2	21.7403	37.7132	29.943	2408.96	9	91.5	31.6945	7.05565	22.0682	476.759	1	8.5	51.506	16.2649	29.9523	1977.31	8.5	77.5	431.654	0.5	14
RS43	Somali	M	21	14.jpg	Scorpion-Grasshopper	2	33.5	22.327	52.5335	45.5401	1856.26	4.5	47.5	38.3983	14.1997	22.5999	727.787	3	21.5	36.7766	37.4872	82.9958	1724.26	5.5	44.5	131.997	-1	3
RS43	Somali	M	21	15.jpg	Scorpion-Grasshopper	2	49	20.9732	31.5951	14.5248	1097.52	4	34	91.3136	82.7284	21.3921	497.93	1.5	8	36.1997	53.8835	37.7809	2160.41	8.5	78	-1062.89	-4.5	-44
RS43	Somali	M	21	16.jpg	Scorpion-Grasshopper	2	16.5	45.6953	38.7196	29.3078	3346.45	15.5	122	28.3493	45.6711	36.7704	602.63	2	16.5	44.6579	22.5913	22.8542	456.883	1.5	7	2889.57	14	115
RS43	Somali	M	21	17.jpg	Scorpion-Grasshopper	1	15	90.6386	31.1586	103.925	1822.61	1	22	44.7895	45.8261	28.8105	824.794	1	16	163.867	90.0222	45.906	1379.82	3	26	442.781	-2	-4
RS43	Somali	M	21	18.jpg	Scorpion-Grasshopper	2	31.5	96.862	38.1643	21.5238	2130.04	4	48	60.2912	29.3931	45.0515	651.991	1	12	75.0584	60.0044	29.8768	1334.55	1.5	19	795.492	2.5	29
RS44	Somali	F	23	01.jpg	Spider-Grasshopper	2	0	25.5212	15.0656	12.8836	534.371	2	31	21.9527	44.4376	61.7907	627.228	2.5	38	14.7429	23.6841	12.7995	3836.07	3.5	229	-3301.7	-1.5	-198
RS44	Somali	F	23	02.jpg	Spider-Grasshopper	1	0	15.1639	13.9402	32.2879	186.79	1	11	31.1183	26.629	17.1045	1011.78	1	61	28.7597	16.8382	14.9506	3801.72	2	228	-3614.93	-1	-217
RS44	Somali	F	23	03.jpg	Spider-Grasshopper	1	0	16.877	15.5911	11.8592	434.947	1	21	14.811	121.317	58.7761	1078.88	1	64	17.9248	14.7897	12.4874	3481.18	1	209	-3046.24	0	-188
RS44	Somali	F	23	04.jpg	Spider-Grasshopper	1	0	17.0053	29.1192	16.3892	569.813	3	31	15.1211	30.0077	60.7778	104.141	1	6	11.5901	17.5676	15.8029	4327.91	6	258	-3758.09	-3	-227
RS44	Somali	F	23	05.jpg	Spider-Grasshopper	2	0	22.2055	22.6839	28.0634	213.025	1.5	10.5	16.2902	20.0192	137.173	910.911	1	54.5	12.6653	17.3822	15.0281	3878.6	5.5	231.5	-3665.57	-4	-221
RS44	Somali	F	23	07.jpg	Scorpion-Spider	2	0	14.5495	12.7359	25.321	3205.52	6.5	190.5	30.6315	36.8469	38.2319	1129.41	2	67.5	16.4008	23.9599	12.5514	667.261	3	39.5	-2538.26	-3.5	-151
RS44	Somali	F	23	08.jpg	Scorpion-Spider	2	0	12.7864	39.8728	21.4575	487.998	2.5	29	16.8545	13.8991	21.7786	847.801	1.5	51	14.226	14.5312	23.4585	3667.72	5.5	217	3179.73	3	188
RS44	Somali	F	23	09.jpg	Scorpion-Spider	1	0	12.4788	17.5123	15.0517	314.923	1	19	12.8386	33.5975	29.7532	914.701	1	55	17.6099	29.0329	16.5685	3774.64	1	226	3459.72	0	207
RS44	Somali	F	23	10.jpg	Scorpion-Spider	1	0	164.82	29.6794	16.3003	329.988	3	15	181.997	15.3054	14.418	1057.47	6	52	13.1444	16.9392	29.432	3691.09	3	220	3361.1	0	205
RS44	Somali	F	23	11.jpg	Scorpion-Spider	2	0	23.0525	21.9333	14.3186	3702.03	3.5	219	20.3821	249.546	29.7823	951.475	1	56	24.7788	13.7477	22.5863	338.389	1	18.5	-3363.65	-2.5	-200.5
RS44	Somali	F	23	12.jpg	Scorpion-Spider	2	0	22.5142	14.9208	31.1438	536.098	2.5	31.5	25.0903	5.89625	5.9471	560.242	2	31.5	29.3971	24.8693	13.1769	3900.91	5	233.5	3364.81	2.5	202
RS44	Somali	F	23	13.jpg	Scorpion-Grasshopper	1	0	16.4096	15.5335	11.601	3877.9	1	233	17.6988	90.6777	26.5165	765.202	1	46	17.5997	15.2252	30.7886	360.552	2	19	3517.35	-1	214
RS44	Somali	F	23	14.jpg	Scorpion-Grasshopper	1	0	15.0605	12.849	46.5812	883.856	5	53	17.4266	-1	-1	16.345	0	1	15.2634	12.1441	17.6528	4102.02	3	246	-3218.17	2	-193
RS44	Somali	F	23	15.jpg	Scorpion-Grasshopper	2	0	24.1086	21.5021	15.6262	626.202	2	37.5	37.7966	29.3079	30.0355	599.808	0.5	35.5	20.8373	16.0596	21.508	3765.05	3	218.5	-3138.84	-1	-181
RS44	Somali	F	23	16.jpg	Scorpion-Grasshopper	1	0	17.5927	15.0745	12.5516	1138.52	3	67	17.5322	27.8852	33.3654	250.908	1	15	28.6197	17.0009	14.7546	3613.59	7	214	-2475.07	-4	-147
RS44	Somali	F	23	17.jpg	Scorpion-Grasshopper	1	0	33.7915	43.5114	44.9362	1011.62	1	61	12.1176	-1	-1	14.7749	0	1	17.4322	28.9853	16.7572	3976.2	2	237	-2964.58	-1	-176
RS44	Somali	F	23	18.jpg	Scorpion-Grasshopper	1	0	30.9548	14.5622	12.5496	365.483	1	22	15.3179	29.7537	27.3232	73.5203	1	5	17.569	15.1774	30.7119	4568.89	7	274	-4203.41	-6	-252
RS45	Somali	F	21	01.jpg	Spider-Grasshopper	1	0	271.089	28.7766	15.832	2810.5	4	100	18.2578	27.7146	17.5337	1198.13	5	69	35.2269	10.8446	18.1539	1006.23	6	45	1804.27	-2	55
RS45	Somali	F	21	02.jpg	Spider-Grasshopper	2	0	52.3268	28.1157	25.0768	2607.44	11.5	93	99.216	35.8419	29.3788	358.263	1	16	15.184	31.0767	14.1654	2043.93	11.5	106	563.516	0	-13
RS45	Somali	F	21	03.jpg	Spider-Grasshopper	1	0	239.405	75.0756	89.5755	1868.34	10	64	45.0875	19.6963	25.3848	294.834	3	16	14.8018	11.6959	18.8292	2822.24	11	120	-953.901	-1	-56
RS45	Somali	F	21	04.jpg	Spider-Grasshopper	2	2	16.9572	30.0536	43.0008	1517.51	5	68.5	23.08	80.4436	39.7572	1066.52	1	57.5	29.953	29.9352	30.4336	2371.68	10	117.5	-854.17	-5	-49
RS45	Somali	F	21	05.jpg	Spider-Grasshopper	2	0	37.4536	30.4719	22.0658	2837.59	11.5	119.5	36.342	91.148	21.1122	1074.09	4.5	47	15.2912	38.0363	12.7381	1158.75	7	54	1678.84	4.5	65.5
RS45	Somali	F	21	06.jpg	Spider-Grasshopper	2	9	30.3488	15.27	20.1551	1501.44	7.5	69	22.8125	51.8685	43.2585	841.548	1.5	43.5	14.1633	23.4513	35.7948	2234.08	6.5	105.5	-732.646	1	-36.5
RS45	Somali	F	21	07.jpg	Scorpion-Spider	2	0.5	179.126	15.7665	22.8894	2272.63	12.5	86.5	22.2781	118.008	16.979	555.438	4	21	37.702	21.1008	24.1204	2162.39	8.5	98.5	-110.242	-4	12
RS45	Somali	F	21	08.jpg	Scorpion-Spider	2	11	15.4953	14.4497	17.0335	2409.42	11.5	113	24.1774	37.5785	37.6448	788.441	3.5	35	86.3823	32.3787	29.8953	1621.46	8	77.5	-787.964	-3.5	-35.5
RS45	Somali	F	21	09.jpg	Scorpion-Spider	2	0	112.449	20.1115	32.5435	1682.39	7	72	24.5415	53.5016	21.8418	604.667	2	22.5	22.7936	22.3748	22.2727	2717.4	12.5	128	1035.02	5.5	56
RS45	Somali	F	21	10.jpg	Scorpion-Spider	2	0.5	22.1242	15.2001	14.5714	1575.21	8.5	79	104.851	65.4788	99.3166	1173.97	3	38.5	106.254	22.3361	12.9558	2218.63	10	123	643.419	1.5	44
RS45	Somali	F	21	11.jpg	Scorpion-Spider	2	0	32.2286	29.7434	27.7879	1467.71	7	65.5	30.6678	31.3707	22.0354	999.195	1.5	41.5	89.8886	13.3353	31.6142	2523.41	11.5	132	1055.7	4.5	66.5
RS45	Somali	F	21	12.jpg	Scorpion-Spider	2	0	105.197	21.9896	13.696	1701.17	6.5	74	30.2452	82.9392	109.72	1318.2	1.5	53.5	37.4855	52.6356	60.407	1980.64	7.5	79	279.478	1	5
RS45	Somali	F	21	13.jpg	Scorpion-Grasshopper	2	1.5	26.8682	12.4722	24.4153	1546.75	9	82	108.352	22.5259	24.4482	776.002	2.5	34	18.7816	30.2273	14.1457	2583.75	10	116.5	-1037	-1	-34.5
RS45	Somali	F	21	14.jpg	Scorpion-Grasshopper	2	85	31.5524	15.4649	20.4243	1833	8	80	20.0431	39.7384	14.147	353.543	1	14	22.2871	22.9391	22.6966	892.275	3.5	37.5	940.723	4.5	42.5
RS45	Somali	F	21	15.jpg	Scorpion-Grasshopper	2	4	14.5788	22.5622	17.3169	1872.63	10	85.5	29.0388	30.5247	44.8344	1130.51	3	48	22.2892	22.6	22.3712	1877.04	7.5	91	-4.41268	2.5	-5.5
RS45	Somali	F	21	16.jpg	Scorpion-Grasshopper	1	0	19.5706	15.0275	10.6851	1097.17	5	46	11.9264	33.0246	31.6438	1199.69	1	72	18.5371	15.2832	29.9318	2699.75	10	144	-1602.59	-5	-98
RS45	Somali	F	21	17.jpg	Scorpion-Grasshopper	2	0	29.7265	15.5547	29.9356	1490.25	5	58.5	30.4116	231.641	35.7927	911.375	3	38	27.97	16.9433	29.1481	2590.88	12.5	105.5	-1100.64	-7.5	-47
RS45	Somali	F	21	18.jpg	Scorpion-Grasshopper	2	0	28.9759	21.3793	44.2836	2360.37	7.5	59.5	24.3593	10.7401	40.1398	1171.6	1	61.5	14.9271	52.669	45.0296	1466.91	6.5	61.5	893.46	1	-2
RS46	Somali	F	20	01.jpg	Spider-Grasshopper	2	24.5	29.5395	15.3262	38.9804	1928.81	6.5	92.5	23.4465	51.773	36.7525	1126.94	2	51	12.5609	17.0455	15.1844	1278.33	8.5	68.5	650.477	-2	24
RS46	Somali	F	20	02.jpg	Spider-Grasshopper	2	2	16.5389	23.1027	13.332	1993.8	6	48	13.7799	32.0286	35.6443	1365.05	3	68	12.2861	15.3266	16.3971	1412.47	2.5	60	581.339	3.5	-12
RS46	Somali	F	20	03.jpg	Spider-Grasshopper	1	8	29.701	15.347	31.1206	2385.03	10	119	11.6571	18.1067	15.3036	1696.53	3	83	31.0995	25.3382	19.0482	776.963	4	36	1608.07	6	83
RS46	Somali	F	20	04.jpg	Spider-Grasshopper	2	0	30.857	20.3116	17.138	1196.6	4	63	35.5414	21.3406	65.6278	1107.46	3.5	39	30.1604	13.3027	14.6673	2103.68	3.5	68.5	-907.081	0.5	-5.5
RS46	Somali	F	20	05.jpg	Spider-Grasshopper	2	0	22.3806	15.3585	37.9802	1121.7	3.5	50	27.3714	38.3396	52.4364	758.051	2	31.5	496.454	66.9468	148.075	2892.26	7.5	98.5	-1770.56	-4	-48.5
RS46	Somali	F	20	06.jpg	Spider-Grasshopper	2	1.5	58.2493	74.7678	38.3461	2267.64	6.5	69	22.8642	30.205	46.5102	1099.78	1.5	43.5	31.5253	13.5008	32.0179	1267.45	5	56	1000.18	1.5	13
RS46	Somali	F	20	07.jpg	Scorpion-Spider	2	0	38.6268	21.2701	15.1837	2579.05	9.5	112.5	68.2719	32.1075	42.5389	1239.13	3	55.5	23.7213	14.2386	21.886	1098.89	3.5	29.5	-1480.16	-6	-83
RS46	Somali	F	20	08.jpg	Scorpion-Spider	2	1	29.6784	15.2551	31.42	1206.85	1.5	23.5	20.7598	62.13	28.596	1324.03	1	58.5	36.5388	15.4207	29.673	1187.07	4	39	-19.7799	2.5	15.5
RS46	Somali	F	20	09.jpg	Scorpion-Spider	2	6.5	504.587	36.3295	35.4301	1919.55	4	53	16.6935	21.8798	30.9411	1593	1	55	25.4256	13.7281	14.3702	1359.08	5	64	-560.47	1	11
RS46	Somali	F	20	10.jpg	Scorpion-Spider	2	4	90.0554	22.9051	13.8582	1886.85	7	84.5	30.7532	30.2908	35.6812	1079.08	1.5	41.5	15.4291	21.882	16.0422	2069.52	7.5	71.5	182.674	0.5	-13
RS46	Somali	F	20	11.jpg	Scorpion-Spider	2	0	37.3392	37.8831	30.8303	1187.49	3.5	57	25.9947	20.1752	12.9282	1036.33	1	42.5	1178.9	23.8929	27.4924	2312.78	8.5	82.5	1125.29	5	25.5
RS46	Somali	F	20	12.jpg	Scorpion-Spider	2	0	28.534	16.6852	22.2476	720.88	1.5	24	31.2142	59.3749	59.2828	1276.47	2.5	44	12.562	24.0387	15.384	2735.23	9	115	2014.35	7.5	91
RS46	Somali	F	20	13.jpg	Scorpion-Grasshopper	2	2.5	14.4717	14.0014	16.6682	1267.42	4.5	64	13.2137	24.1722	13.1014	1585.87	3	90.5	15.4292	13.642	15.7351	1802.67	6	75.5	-535.244	-1.5	-11.5
RS46	Somali	F	20	14.jpg	Scorpion-Grasshopper	1	0	181.192	14.893	13.1109	2027.31	6	61	13.7635	16.0946	45.0464	1002.19	5	55	15.7193	15.2892	14.6258	1450.13	7	74	577.183	-1	-13
RS46	Somali	F	20	15.jpg	Scorpion-Grasshopper	2	1	22.9082	21.6884	37.2598	1603.1	4.5	76	29.8426	46.0213	6.1837	1209.47	1	49	469.731	21.1768	15.4839	1912.22	4	42	-309.122	0.5	34
RS46	Somali	F	20	16.jpg	Scorpion-Grasshopper	2	0.5	30.9504	29.2824	75.4355	2905.14	7.5	108.5	7.02795	14.2703	7.15785	182.634	0.5	6.5	31.5228	11.1065	28.2084	1767.8	6	92.5	1137.33	1.5	16
RS46	Somali	F	20	17.jpg	Scorpion-Grasshopper	1	0	15.2874	29.7283	27.0065	3210.08	7	163	46.0133	75.0938	43.6234	1409.16	1	56	15.6	29.4183	45.1962	390.653	1	16	2819.42	6	147
RS46	Somali	F	20	18.jpg	Scorpion-Grasshopper	1	0	29.2505	45.6042	45.3567	2799.4	11	111	30.5202	14.6778	29.9603	471.653	1	19	29.6821	15.3626	30.6685	1724.44	5	78	1074.96	6	33
RS47	Somali	M	23	01.jpg	Spider-Grasshopper	2	0	21.2583	15.4005	37.4701	3457.26	14	161	30.8255	30.3712	22.6473	877.83	1	37.5	23.1401	15.0531	30.9016	660.251	3	24	2797	11	137
RS47	Somali	M	23	02.jpg	Spider-Grasshopper	2	0.5	38.2403	22.4597	15.0975	2406.69	10	97	37.8075	44.5022	45.5315	1224.45	1.5	51	20.7519	21.668	31.0095	1340.99	6.5	55.5	1065.7	3.5	41.5
RS47	Somali	M	23	03.jpg	Spider-Grasshopper	2	2.5	37.6446	23.3448	30.264	2456.73	9	90	23.4128	30.3952	73.4413	892.272	2	39.5	187.213	149.746	29.9745	1274.69	4	35.5	1182.04	5	54.5
RS47	Somali	M	23	04.jpg	Spider-Grasshopper	2	17.5	29.4651	13.8718	23.6737	2245.49	8	98	91.0099	16.6135	14.4971	256.763	0.5	10	133.023	15.9312	14.9429	2090.98	4.5	89	154.506	3.5	9
RS47	Somali	M	23	05.jpg	Spider-Grasshopper	2	0.5	21.5766	23.4526	16.3434	2429.58	10	99	107.149	13.8788	21.9365	705.139	1	25	14.1204	31.3565	30.1641	1803.86	7.5	69.5	625.722	2.5	29.5
RS47	Somali	M	23	06.jpg	Spider-Grasshopper	2	11	30.4262	21.4901	23.6003	1806.38	11.5	87.5	52.2469	15.1707	30.4197	314.452	1	12.5	68.026	22.6455	15.1717	2603.85	14	107	-797.471	-2.5	-19.5
RS47	Somali	M	23	07.jpg	Scorpion-Spider	2	9	22.2855	22.3394	14.1338	2474.81	11.5	109	15.3204	22.1732	15.4537	187.331	0.5	6.5	653.159	28.7539	31.4447	2414.75	8	68	-60.0585	-3.5	-41
RS47	Somali	M	23	08.jpg	Scorpion-Spider	1	1	180.111	15.5135	29.8065	1020.87	5	39	30.2869	14.8548	74.8062	991.198	4	40	15.6851	15.1197	29.7994	2877.97	13	129	1857.1	8	90
RS47	Somali	M	23	09.jpg	Scorpion-Spider	1	0	29.0861	15.1909	29.535	719.799	4	30	44.8635	14.9079	30.1532	2145.91	1	94	14.4032	29.3152	16.1305	2137.35	4	94	1417.55	0	64
RS47	Somali	M	23	11.jpg	Scorpion-Spider	1	0	30.1823	14.8457	30.8583	1687.3	5	72	15.62	15.6754	44.8195	1756.29	5	69	14.0853	28.7523	15.4202	1566.72	9	59	-120.582	4	-13
RS47	Somali	M	23	12.jpg	Scorpion-Spider	2	14.5	28.8833	15.5186	30.0568	1454.59	6.5	62.5	45.1091	37.6112	16.1796	236.309	2	10	14.8463	21.6493	15.8583	2973.94	13	136.5	1519.35	6.5	74
RS47	Somali	M	23	13.jpg	Scorpion-Grasshopper	2	5	29.7227	22.925	14.4169	661.204	2.5	22.5	36.9363	37.7801	6.92455	506.512	2.5	21	31.8421	20.7169	29.9169	3731.12	10.5	102	-3069.92	-8	-79.5
RS47	Somali	M	23	14.jpg	Scorpion-Grasshopper	2	0	23.2638	45.5506	21.2939	2902.29	8	115	14.7735	21.3648	30.9693	599.109	1	23.5	23.2614	37.2441	30.4188	1507.82	4.5	68	1394.47	3.5	47
RS47	Somali	M	23	15.jpg	Scorpion-Grasshopper	1	25	104.669	45.8557	29.2978	3384.39	11	140	29.7837	-1	-1	22.8733	0	1	314.908	46.5297	43.3846	1071.84	2	24	2312.55	9	116
RS47	Somali	M	23	16.jpg	Scorpion-Grasshopper	2	7.5	330.951	211.028	28.455	2118.85	8.5	68	29.0772	14.2292	12.8612	376.65	1	6	1016.44	22.5457	22.3895	2148.85	7.5	59	-29.9994	1	9
RS47	Somali	M	23	17.jpg	Scorpion-Grasshopper	2	5.5	833.655	15.8432	20.8108	764.205	2.5	16	55.8832	4.5179	8.5676	403.321	2	23	367.632	14.83	14.3455	3831.06	9.5	146.5	-3066.86	-7	-130.5
RS47	Somali	M	23	18.jpg	Scorpion-Grasshopper	2	54.5	96.4058	16.2114	30.8012	784.787	3.5	31.5	16.2902	15.7643	19.8535	242.24	1	11.5	37.1303	22.3087	30.6873	2706.39	11	109.5	-1921.61	-7.5	-78
RS49	Somali	M	24	01.jpg	Spider-Grasshopper	2	0	13.8357	16.1887	15.0972	3421.37	6.5	197	16.1686	66.0206	15.3343	1007.45	1.5	59.5	24.4775	28.6029	16.9137	567.127	3	32	2854.24	3.5	165
RS49	Somali	M	24	02.jpg	Spider-Grasshopper	2	0	24.0903	14.0412	31.5884	4049.72	11	234.5	7.04405	14.3985	7.0664	122.999	0.5	7.5	15.4164	24.6953	28.9598	822.789	2	48	3226.93	9	186.5
RS49	Somali	M	24	03.jpg	Spider-Grasshopper	2	0	15.7371	20.6146	16.476	3746.51	10	216.5	29.0746	15.1455	14.1707	132.214	0.5	8	24.4134	20.6335	15.2348	1108.92	4.5	64.5	2637.59	5.5	152
RS49	Somali	M	24	04.jpg	Spider-Grasshopper	2	0	14.3516	23.4866	22.2747	2823.59	6	165.5	23.8477	20.9133	23.9219	1256.72	1.5	75	16.1487	14.5939	14.4203	914.069	4.5	52	1909.52	1.5	113.5
RS49	Somali	M	24	05.jpg	Spider-Grasshopper	2	0	22.1986	44.0418	15.8916	3386.89	8	191	14.335	21.5505	15.1618	427.289	2.5	23.5	23.7089	22.3115	13.085	1180.79	2	68	2206.1	6	123
RS49	Somali	M	24	06.jpg	Spider-Grasshopper	2	0	22.0206	23.2274	13.1005	3501.92	16.5	198	22.9314	43.3417	16.2342	414.997	1	24.5	12.9933	32.4483	12.6132	1084.35	3.5	63.5	2417.58	13	134.5
RS49	Somali	M	24	07.jpg	Scorpion-Spider	2	0	15.6079	21.1779	22.7048	1596.46	5.5	90	6.2382	28.7839	37.6384	450.013	0.5	27	24.1512	13.4536	22.4043	2955.21	14	170	1358.75	8.5	80
RS49	Somali	M	24	08.jpg	Scorpion-Spider	2	0	23.8757	13.9988	14.8475	2033.56	8.5	108.5	16.3687	65.2558	53.7501	1101.41	1	65.5	31.8648	13.0952	22.5482	1875.1	9	99	-158.454	0.5	-9.5
RS49	Somali	M	24	09.jpg	Scorpion-Spider	2	0	14.7576	23.1056	38.1983	2275.82	4.5	133	21.5429	16.0232	21.9234	89.2939	0.5	5.5	24.777	14.2468	14.4357	2644.37	8	152	368.546	3.5	19
[truncated: 330 more rows]
