# Supplementary material for: Do Spiders Ride on the Fear of Scorpions? A Cross-Cultural Eye Tracking Study
Source: Animals (Basel). 2022 Dec 8;12(24):3466. doi: 10.3390/ani12243466 (PMC9774548; doi:10.3390/ani12243466)
Supplement: Supplementary file 1 [file animals-12-03466-s001.zip › Supplement Table S3_Additional results.xlsx]

## Sheet: Table S3
	Do spiders ride on the fear of scorpions? A cross-cultural eye tracking study
	Veronika Rudolfová 1#, Iveta Štolhoferová 1#, Hassan Sh Abdirahman Elmi 2,1#, Silvie Rádlová 1, Kateřina Rexová 1, Daniel Alex Berti 1, David Král 1, David Sommer 1, Eva Landová 1, Petra Frýdlová 1*, Daniel Frynta 1
	1 Department of Zoology, Faculty of Science, Charles University, Viničná 7, 128 43 Prague 2, Czech Republic; 2 Amoud University, Borama, Somaliland
	Animals
	Corresponding author: petra.frydlova@natur.cuni.cz
	Table S3. Results of the generalized linear mixed-effect model for the total number of fixations. Upper part – the estimated means and 95% confidence intervals for each stimulus (animal) within both nationalities and genders. Lower part – comparison of animal factor levels for both nationalities and genders. Est. – estimated difference; white cells – log scale estimates; grey cells – original sca…
	Animal	Somalis			Czechs			Women			Men
		Mean	95% CI		Mean	95% CI		Mean	95% CI		Mean	95% CI
	Spider	2.71	2.66 - 2.77		2.85	2.80 - 2.90		2.76	2.70 - 2.81		2.81	2.76 - 2.85
		15.03	14.30 - 15.96		17.29	16.44 - 18.17		15.8	14.88 - 16.61		16.61	15.80 - 17.29
	Scorpion	2.92	2.86 - 2.97		2.97	2.92 - 3.02		2.86	2.81 - 2.92		3.02	2.98 - 3.07
		18.54	17.46 - 19.49		19.49	18.54 - 20.49		17.46	16.61 - 18.54		20.49	19.69 - 21.54
	Grasshopper	2.47	2.41 - 2.52		2.75	2.70 - 2.80		2.61	2.55 - 2.67		2.61	2.56 - 2.66
		11.82	11.13 - 12.43		15.64	14.88 - 16.44		13.6	12.81 - 14.44		13.6	12.94 - 14.30
	Contrast	Est.	z-ratio	p-value	Est.	z-ratio	p-value	Est.	z-ratio	p-value	Est.	z-ratio	p-value
	Spider-Grasshopper	0.24	15.79	< 0.001	0.1	7.67	< 0.001	0.15	9.54	< 0.001	0.19	15.2	< 0.001
		1.27			1.11			1.16			1.21
	Scorpion-Grasshopper	0.45	30.38	< 0.001	0.22	17.51	< 0.001	0.26	16.87	< 0.001	0.41	33.83	< 0.001
		1.57			1.25			1.3			1.51
	Scorpion-Spider	0.21	15.03	< 0.001	0.12	9.93	< 0.001	0.11	7.41	< 0.001	0.22	19.11	< 0.001
		1.23			1.13			1.12			1.25
